# Supplementary material for: A spatiotemporal transcriptomic atlas of mouse placentation
Source: Cell Discov. 2024 Oct 22;10:110. doi: 10.1038/s41421-024-00740-6 (PMC11496649; doi:10.1038/s41421-024-00740-6)
Supplement: Supplementary file 2 — Supplementary Tables [file 41421_2024_740_MOESM2_ESM.xlsx]

## Sheet: Table S1
Table S1: Marker genes for each subregion.
Subregions	Marker genes
Allantois	Tbx4, Pitx1, Mest
Yolk sac	Apoa1, Ttr, Spink1
Chorion/Labyrinth (LATP cells enriched)	Phlda2, Epcam, Bex1
Labyrinth (SynT-I cells enriched)	Slc16a1, Dlx3, Dio3, Tgfa
Labyrinth (SynT-II cells enriched)	Slc16a3, Gcgr, Esx1
Labyrinth (S-TGC cells enriched)	Ctsq, Lepr, Fndc5
Labyrinth (vessels)	Dlk1, Plagl1, Mfap2
Labyrinth (vessels; erythroid cells enriched)	Alas2, Hba-x, Slc4a1
Reichert's membrane/Chorionic plate	Pga5, Pth1r, Lama1
Inner ectoplacental cone	Gjb3, Gjb5, Nlrp4e
Outer ectoplacental cone	Ascl2, Cts8, Sct, Tpbpa
Junctional zone (JZP cells enriched)	Ldoc1, Plac1, Ascl2, Prune2
Junctional zone (GlyT cells enriched 1)	Pcdh12, Aldh1a3, Igfbp7
Junctional zone (GlyT cells enriched 2)	Prl6a1
Junctional zone (SpT cells enriched)	Tpbpa, Prl8a8
Junctional zone (SPA-TGC/Canal-TGC cells enriched)	Prl2a1, Prl2c5
Junctional zone (P-TGC cells enriched)	Prl3d1, Dnase1l3, Prl7a1
Mesometrial decidua (Invasive Glycogen trophoblast cells enriched)	Prl7b1, Prdm1
Early Interface (EPC invasion)	Ptgs2, Inhba
Early Interface (PTGC invasion)	Mrgprg, Sez6l, Cd244
Vascular sinuses zone	Sned1
Anti-mesometrial decidua	Aif1l, Sphk1
Mesometrial decidua（NK cells enriched）	Prf1, Gzmb
Mesometrial decidua（Stromal cells enriched）	Hoxa11
Note: Color indicates the anatomical structure of subregions, including labyrinth, junctional zone (JZ) and decidua; Genes used in Figure S2C were shown in bold.

## Sheet: Table S2
Table S2: Abbreviation for each subregion.
Subregions	Abbreviation
Allantois	Allantois
Yolk sac	Yolk sac
Chorion/Labyrinth (LATP cells enriched)	Labyrinth (LaTP)/Chorion
Labyrinth (SynT-I cells enriched)	Labyrinth (SynT-I)
Labyrinth (SynT-II cells enriched)	Labyrinth (SynT-II)
Labyrinth (S-TGC cells enriched)	Labyrinth (S-TGC)
Labyrinth (vessels)	Labyrinth (vessels)
Labyrinth (vessels; erythroid cells enriched)	Labyrinth (vessels, blood)
Reichert's membrane/Chorionic plate	Reichert's membrane/CP
Inner ectoplacental cone	Inner EPC
Outer ectoplacental cone	Outer EPC
Junctional zone (JZP cells enriched)	JZ (JZ precursor)
Junctional zone (GlyT cells enriched 1)	JZ (GlyT 1)
Junctional zone (GlyT cells enriched 2)	JZ (GlyT 2)
Junctional zone (SpT cells enriched)	JZ (SpT)
Junctional zone (SPA-TGC/Canal-TGC cells enriched)	JZ (Spa-TGC/C-TGC)
Junctional zone (P-TGC cells enriched)	JZ (P-TGC)
Mesometrial decidua (Invasive Glycogen trophoblast cells enriched)	MD (Invasive GlyT)
Early Interface (EPC invasion)	Early Interface (EPC inva.)
Early Interface (PTGC invasion)	Early Interface (P-TGC inva.)
Vascular sinuses zone	VSZ
Anti-mesometrial decidua	AMD
Mesometrial decidua（NK cells enriched）	MD (NK cells)
Mesometrial decidua（Stromal cells enriched）	MD (Stromal cells)
Note: Color indicates the anatomical structure of subregions, including labyrinth, junctional zone (JZ) and decidua.

## Sheet: Table S3
Table S3: Top 50 regulons with highest RSS for each subregion at E10.5.
No.	Yolk sac	Labyrinth (LaTP)/Chorion	Labyrinth (SynT-I)	Labyrinth (SynT-II)	Labyrinth (S-TGC)	Labyrinth (vessels)	Labyrinth (vessels, blood)	Reichert's membrane/CP	Inner EPC	JZ (JZ precursor)	JZ (GlyT 1)	JZ (GlyT 2)	JZ (P-TGC)	VSZ	AMD	MD (NK cells)	MD (Stromal cells)	Myometrium
1	Irf6(+)	Lhx9(+)	Pparg(+)	Sp8(+)	Pax3(+)	Smad3(+)	Smad3(+)	E2f2(+)	Pparg(+)	Bhlha15(+)	Bhlha15(+)	Nfib(+)	Lhx4(+)	Zfp709(+)	Epas1(+)	Eomes(+)	Hoxa10(+)	Foxp1(+)
2	Hoxc8(+)	Elf3(+)	Lhx9(+)	Zfp367(+)	Zfp444(+)	Lhx9(+)	Fev(+)	Irf6(+)	Foxm1(+)	Prrxl1(+)	Mxd4(+)	Tfcp2(+)	Hand1(+)	Zfp282(+)	Irf7(+)	Gcm2(+)	Fosl2(+)	Gata6(+)
3	Etv5(+)	Batf3(+)	Fev(+)	Pparg(+)	Zscan29(+)	Fev(+)	Klf1(+)	Hoxc8(+)	Prrxl1(+)	Pparg(+)	Prrxl1(+)	Bhlha15(+)	Bhlhe41(+)	Esrrg(+)	Myog(+)	Irf7(+)	Hoxa11(+)	Nfic(+)
4	Foxa2(+)	Fev(+)	Dlx3(+)	Mycn(+)	Hic2(+)	Elf3(+)	Lhx9(+)	Foxa3(+)	Arid3a(+)	Cdx2(+)	Hey1(+)	Barx1(+)	Zfp692(+)	Nkx6-2(+)	E2f6(+)	Nr4a2(+)	Tef(+)	Maz(+)
5	Foxa3(+)	Tfeb(+)	Tfeb(+)	Fev(+)	Rfx5(+)	Klf1(+)	Pparg(+)	Foxa2(+)	Nr2f6(+)	Zfp692(+)	Nr3c1(+)	Prrxl1(+)	Pparg(+)	Pknox1(+)	Tef(+)	Epas1(+)	Klf5(+)	Creb5(+)
6	Vdr(+)	Rxra(+)	Batf3(+)	Prrxl1(+)	Pax6(+)	Batf3(+)	Elf3(+)	Vdr(+)	Rxra(+)	Arid3a(+)	Zfp444(+)	Hic2(+)	Foxo4(+)	Zfp174(+)	Etv1(+)	Batf(+)	Wt1(+)	Nfix(+)
7	Hnf1a(+)	Gata2(+)	Elf3(+)	Lhx8(+)	Irf2(+)	Mycn(+)	Batf3(+)	Etv5(+)	Cdx2(+)	Ets2(+)	Sox8(+)	Bhlhe41(+)	Sox8(+)	Hoxa10(+)	Fos(+)	Gfi1(+)	Runx1(+)	Bhlhe22(+)
8	Hnf4a(+)	Dlx3(+)	Rxra(+)	Tfeb(+)	Rax(+)	Sp8(+)	Dlx3(+)	Lhx9(+)	Elf3(+)	Myb(+)	Lhx4(+)	Zfp128(+)	Hic1(+)	Neurog3(+)	Hoxd9(+)	Zbtb21(+)	Hoxd10(+)	Sox5(+)
9	Gata4(+)	Arid3a(+)	Arid3a(+)	Rslcan18(+)	Hsf2(+)	Arid3a(+)	Tfeb(+)	Gata4(+)	Bcl11a(+)	Rxra(+)	Nr1i3(+)	Tbx21(+)	Fosl1(+)	Klf5(+)	Zbtb14(+)	Ikzf3(+)	Hand2(+)	Spi1(+)
10	Sox1(+)	Tfap2c(+)	Rslcan18(+)	Lhx9(+)	E2f2(+)	Rxra(+)	Rxra(+)	Sp8(+)	Batf3(+)	Tfap2c(+)	Bhlhe41(+)	Pparg(+)	Ets2(+)	Fosl2(+)	Nkx3-1(+)	Etv1(+)	Elf1(+)	Nfia(+)
11	Msx3(+)	Trim28(+)	Tfap2c(+)	Dlx3(+)	Foxn2(+)	Dlx3(+)	Arid3a(+)	Hnf1a(+)	Tbx5(+)	Nr2f6(+)	Zfp692(+)	Hif1a(+)	Bhlha15(+)	Klf13(+)	Maff(+)	Nkx6-2(+)	Klf3(+)	Cux1(+)
12	Esx1(+)	Gcm1(+)	Gata2(+)	Batf3(+)	Dlx4(+)	Tfeb(+)	Rslcan18(+)	Esx1(+)	Tfap2c(+)	Kat7(+)	Pparg(+)	Rfx1(+)	Fosb(+)	Zfp113(+)	Elf1(+)	Pou1f1(+)	Pgr(+)	Foxo1(+)
13	Erf(+)	Zscan22(+)	Kat7(+)	Esx1(+)	Zfp692(+)	Trim28(+)	Gcm1(+)	Prdm6(+)	Fev(+)	Fev(+)	Zfp128(+)	Klf10(+)	Arid3a(+)	Wt1(+)	Sox17(+)	Fosl2(+)	Klf4(+)	Sp100(+)
14	Nr2f1(+)	Kat7(+)	Ets2(+)	Elf3(+)	Nfatc1(+)	Tfap2c(+)	Tfap2c(+)	Hnf4a(+)	Zfp655(+)	Dlx2(+)	Srebf1(+)	Dlx4(+)	Tcf7l2(+)	Myog(+)	Hand2(+)	Runx3(+)	Nkx6-2(+)	Maf(+)
15	Hmga2(+)	Nfyc(+)	Zscan22(+)	Rxra(+)	Pparg(+)	Gcm1(+)	Mycn(+)	Erf(+)	Nfyc(+)	Sox15(+)	Zfp93(+)	Sox2(+)	Nfatc1(+)	Hoxa11(+)	Runx1(+)	Hand2(+)	Nr2f2(+)	Zfp445(+)
16	Prdm6(+)	Cdx2(+)	Gcm1(+)	Myf6(+)	Pou3f1(+)	Bcl11a(+)	Gata2(+)	Elf3(+)	Gata2(+)	Zscan22(+)	Tcf7(+)	Zscan29(+)	Zfp42(+)	Klf3(+)	Fosl2(+)	Hoxa11(+)	Epas1(+)	Irf4(+)
17	E2f2(+)	Kmt2b(+)	Trim28(+)	Mybl1(+)	Sox8(+)	Gata2(+)	Trim28(+)	Rxra(+)	Klf14(+)	Batf3(+)	Hic1(+)	Zfp692(+)	Elf2(+)	Cebpa(+)	Hoxa11(+)	Cebpa(+)	Tbx3(+)	Hsf4(+)
18	Zic1(+)	Ilf2(+)	Cdx2(+)	Arid3a(+)	Zfp367(+)	Hmga2(+)	Zfp367(+)	Arid3a(+)	Mybl2(+)	Elf3(+)	Bcl11a(+)	Zfp955b(+)	Tfap2c(+)	Nr2f2(+)	Stat1(+)	Cebpd(+)	Cebpb(+)	Gli2(+)
19	Gata6(+)	Sox11(+)	Zfp367(+)	Gbx1(+)	Gm26920(+)	Cdx2(+)	Prrxl1(+)	Pitx1(+)	Dlx3(+)	Hic1(+)	Nfe2l1(+)	Zxdb(+)	Bach2(+)	Rara(+)	Erg(+)	Fli1(+)	Rara(+)	Elk1(+)
20	Creb3l1(+)	Yy1(+)	Dlx2(+)	Kat7(+)	Klf16(+)	Myf6(+)	Gata1(+)	Dlx3(+)	Hoxc9(+)	Etv2(+)	Hand1(+)	Dlx2(+)	Jdp2(+)	Smad1(+)	Rfxank(+)	Hoxa10(+)	Gata3(+)	Creb3l1(+)
21	Mycn(+)	Dlx2(+)	Zfp42(+)	Gcm1(+)	Hsf1(+)	Sox11(+)	Myf6(+)	Batf3(+)	Zbtb18(+)	Zfp65(+)	Smad4(+)	Smad4(+)	Dlx2(+)	Hoxd10(+)	Hoxa10(+)	Hbp1(+)	Tead4(+)	Meis1(+)
22	Pitx1(+)	Usf1(+)	Yy1(+)	Tfap2c(+)	Zscan10(+)	Zic1(+)	Kat7(+)	Fev(+)	Ets2(+)	Gata2(+)	Ets2(+)	Mzf1(+)	Rxra(+)	Lhx9(+)	Fli1(+)	Irf8(+)	Cebpa(+)	Hoxb2(+)
23	Sox11(+)	E2f4(+)	Myf6(+)	Hoxc5(+)	Zfp454(+)	Gata1(+)	Cdx2(+)	Kat7(+)	Tfeb(+)	Bhlhe41(+)	Usf1(+)	Srebf1(+)	Prrxl1(+)	Gata3(+)	Zbtb21(+)	Wt1(+)	Klf2(+)	Hdx(+)
24	Mafb(+)	Myf6(+)	Barx2(+)	Zscan22(+)	Zfp128(+)	Kat7(+)	Ets2(+)	Lhx4(+)	Trim28(+)	Foxo4(+)	Foxo4(+)	Zfp282(+)	Atf1(+)	Cebpb(+)	Wt1(+)	Erg(+)	Hbp1(+)	Gli3(+)
25	Zfp454(+)	Ybx1(+)	Pou3f1(+)	Gata2(+)	Tcf7(+)	Tal1(+)	Bcl11a(+)	Tfap2c(+)	Myb(+)	Nfe2l1(+)	Zscan29(+)	Cdx2(+)	Pura(+)	Zfp398(+)	Cebpa(+)	Fos(+)	Hoxa9(+)	Sox4(+)
26	Pou3f2(+)	Ets2(+)	Sox15(+)	Pbx4(+)	Pbx4(+)	Ilf2(+)	Zscan22(+)	Pparg(+)	Lhx9(+)	Dlx3(+)	Mzf1(+)	Zfp655(+)	Kat7(+)	Nfil3(+)	Zbtb7a(+)	Ikzf1(+)	Rarb(+)	Mafb(+)
27	Onecut2(+)	Mycn(+)	Ilf2(+)	Zfp692(+)	Usf2(+)	Zfp961(+)	Lhx8(+)	Trim28(+)	Kat7(+)	Trim28(+)	Elf2(+)	Ets2(+)	Cdx2(+)	Tead4(+)	Tbx3(+)	Tead4(+)	Jund(+)	Bach2(+)
28	Uncx(+)	Bcl11a(+)	Nfatc1(+)	Ets2(+)	Fev(+)	Pitx1(+)	Tal1(+)	Rslcan18(+)	Zscan22(+)	Jdp2(+)	Arid3a(+)	Hic1(+)	Gata2(+)	Hand2(+)	Nkx6-2(+)	Runx1(+)	Esrra(+)	Tead1(+)
29	Sox9(+)	Hes7(+)	Esx1(+)	Klf1(+)	Nr1i3(+)	Zscan22(+)	Ilf2(+)	Gtf3c2(+)	Usf2(+)	Hand1(+)	Lhx8(+)	Myb(+)	Glis2(+)	Klf4(+)	Lbx2(+)	Nkx3-1(+)	Maf(+)	Zeb1(+)
30	Srebf2(+)	Pax1(+)	Heyl(+)	Atf3(+)	Rxra(+)	Ets2(+)	Hmga2(+)	Tfeb(+)	Pou3f1(+)	Zfp128(+)	Hoxa4(+)	Lhx4(+)	Rhox10(+)	Hoxa9(+)	Zfp78(+)	Tbx3(+)	Nfil3(+)	Zfp646(+)
31	Zbtb18(+)	Junb(+)	Pbx4(+)	Zfp42(+)	Myf5(+)	E2f4(+)	Tfec(+)	Ets2(+)	Dlx2(+)	Zfp42(+)	Sirt6(+)	Arid3a(+)	Rfx1(+)	Zfp458(+)	Gsx1(+)	Stat1(+)	Gata5(+)	Pou4f2(+)
32	Sox4(+)	E2f1(+)	Atf3(+)	Barx2(+)	Prrxl1(+)	Ybx1(+)	Pou3f1(+)	Gata2(+)	Zfp128(+)	Elf2(+)	Crebl2(+)	Foxo4(+)	Myod1(+)	Bhlhe23(+)	Mafk(+)	Maff(+)	Shox2(+)	Uncx(+)
33	Trim28(+)	Zfp518a(+)	Kmt2b(+)	Nfatc1(+)	Zfp617(+)	Hoxa13(+)	Zfp692(+)	Barx2(+)	Rax(+)	Lhx4(+)	Evx1(+)	Atf1(+)	Barx2(+)	Etv6(+)	Tead4(+)	Sox17(+)	Yod1(+)	Cebpg(+)
34	Kat7(+)	Sox15(+)	Zfp518a(+)	Trim28(+)	Dlx2(+)	Kmt2b(+)	Heyl(+)	Hand1(+)	Zfp692(+)	Lhx9(+)	Nfyc(+)	Zfp646(+)	Lhx8(+)	Elf1(+)	Rfx2(+)	Elf1(+)	Fos(+)	Tcf4(+)
35	Elf3(+)	Pbx4(+)	Elf5(+)	Foxm1(+)	Gabpb1(+)	Yy1(+)	Kmt2b(+)	Myf6(+)	Kmt2b(+)	Yy1(+)	E2f2(+)	Tlx2(+)	Zfp646(+)	Runx1(+)	Crem(+)	Cebpb(+)	Rarg(+)	Nr2f1(+)
36	Zbtb40(+)	Zfhx2(+)	Lhx8(+)	Zfp518a(+)	Arntl2(+)	Hoxc8(+)	E2f4(+)	Cdx2(+)	Sox15(+)	Pou3f1(+)	Etv2(+)	Clock(+)	Dbx2(+)	Gata5(+)	Nfil3(+)	Hey2(+)	Sox5(+)	Zfp354c(+)
37	Batf3(+)	Klf14(+)	Myb(+)	Nr2c1(+)	Arid3a(+)	Dlx2(+)	Sox11(+)	Zfp42(+)	Pou3f4(+)	Atf2(+)	Arntl2(+)	Sox15(+)	Sox15(+)	Zfp335(+)	Hbp1(+)	Zfp78(+)	Nfkb1(+)	Rel(+)
38	Atf3(+)	Elf5(+)	Hes7(+)	Prdm6(+)	Kat7(+)	Gsc2(+)	Ybx1(+)	Srebf2(+)	Ilf2(+)	Atf1(+)	Cdx2(+)	Zscan22(+)	Nfe2l1(+)	Tbx3(+)	Nr1i2(+)	Klf4(+)	Irf7(+)	Nfkb1(+)
39	Gbx1(+)	Irx4(+)	E2f4(+)	Myod1(+)	Gsx1(+)	Pparg(+)	Esx1(+)	Zfp692(+)	Gcm1(+)	Nfya(+)	Ebf4(+)	Rxra(+)	Zic2(+)	Bach1(+)	Fosl1(+)	Hoxd10(+)	Nkx3-1(+)	Zfp952(+)
40	Foxa1(+)	Gabpa(+)	Ybx1(+)	Bhlha15(+)	Nr1d2(+)	Gfi1b(+)	Hes7(+)	Gcm1(+)	Yy1(+)	Zscan29(+)	Barx2(+)	Ctcf(+)	Dlx3(+)	Zbtb7c(+)	Nfe2l2(+)	Alx3(+)	Tcf4(+)	Taf6(+)
41	Hoxa13(+)	Pitx1(+)	Foxo4(+)	Thrb(+)	Zscan22(+)	Junb(+)	Gsc2(+)	Ilf2(+)	Atf2(+)	Phf20(+)	Zfp709(+)	Tcf7(+)	Max(+)	Stat2(+)	Creb3l4(+)	Otx1(+)	Zfp335(+)	Mzf1(+)
42	Zic2(+)	Pou3f1(+)	Nfya(+)	Cdx2(+)	Ets2(+)	Hdac2(+)	Yy1(+)	Yy1(+)	Etv2(+)	Lhx8(+)	Usf2(+)	Jdp2(+)	Nr1i3(+)	Zfp787(+)	Hoxa9(+)	Zbtb14(+)	Zhx3(+)	Runx3(+)
43	Gcm1(+)	Etv2(+)	Thrb(+)	Pou3f1(+)	Tfap2a(+)	E2f1(+)	Sox15(+)	Foxo4(+)	E2f4(+)	Tfeb(+)	Myb(+)	Lhx8(+)	Zfp605(+)	Hoxc11(+)	Dbp(+)	Jund(+)	Zbtb7c(+)	Rela(+)
44	Rxra(+)	Hdac2(+)	Sp2(+)	Yy1(+)	Klf10(+)	Sox15(+)	Dlx2(+)	Zbtb40(+)	Bhlha15(+)	Mafa(+)	Plag1(+)	Rslcan18(+)	Zfp456(+)	Pgr(+)	Nfe2(+)	Tef(+)	Foxo1(+)	Atf5(+)
45	Sox3(+)	Hmga2(+)	Zfhx2(+)	Usf2(+)	Hic1(+)	Hes7(+)	Onecut2(+)	Nfatc1(+)	Zbtb5(+)	Smad4(+)	Dlx2(+)	Usf1(+)	Nfya(+)	Tef(+)	Zbtb7c(+)	Sp4(+)	Irf1(+)	Irf9(+)
46	Hnf1b(+)	Atf3(+)	E2f1(+)	Tcf12(+)	Tbp(+)	Zfhx2(+)	Zfp42(+)	Sox11(+)	Zfp42(+)	Gabpa(+)	Zfp42(+)	Tfap2c(+)	Etv2(+)	Lef1(+)	Pax5(+)	Gata3(+)	Sp4(+)	Sox12(+)
47	Hoxb5(+)	Zfp42(+)	Sox11(+)	Creb3(+)	Tfap2c(+)	Etv2(+)	Gbx1(+)	Pou3f1(+)	Tlx2(+)	Myf5(+)	Rela(+)	Fev(+)	Tcf7(+)	Nkx3-1(+)	Bach1(+)	Rel(+)	Dbp(+)	Irf1(+)
48	Heyl(+)	Zic1(+)	Myod1(+)	Sp2(+)	Zfp42(+)	Pou3f1(+)	Barx2(+)	Nr2f6(+)	Sp1(+)	Sp2(+)	Hic2(+)	Klf14(+)	Hey2(+)	Arnt2(+)	Cebpb(+)	Nfil3(+)	Fli1(+)	Erf(+)
49	Bcl11a(+)	Mybl2(+)	Tlx2(+)	Dlx2(+)	Klf1(+)	Rslcan18(+)	Rax(+)	Tcf7l1(+)	Hdac2(+)	Barx2(+)	Rxra(+)	Zfp941(+)	Sp2(+)	Hltf(+)	Zfp787(+)	Nfkb1(+)	Atf5(+)	Elk4(+)
50	Tfeb(+)	Nfya(+)	Gata1(+)	Gata1(+)	Rslcan18(+)	Gabpa(+)	Tcf7(+)	Atf2(+)	Zfp444(+)	Ilf2(+)	Sox15(+)	Esr2(+)	Foxa1(+)	Zfp738(+)	Otx1(+)	Gata5(+)	Etv6(+)	Hoxb5(+)

## Sheet: Table S4
Table S4: Genes showing spatiotemporal specificity in Figure S3.
Gene symbol	Spatial specificity	Temporal specificity
Zscan26	Allantois	E8.5
Nemf	Allantois	E8.5
Gm37401	Allantois	E8.5
Rnf149	Allantois	E8.5
Ube2d1	Allantois	E8.5
Scoc	Allantois	E8.5
Kdm3a	Allantois	E8.5
Mex3d	Allantois	E8.5
Tln2	Allantois	E8.5
Rsbn1	Allantois	E8.5
Gm12184	Allantois	E8.5
Sclt1	Allantois	E8.5
Ttc30a1	Allantois	E8.5
Efna2	Allantois	E8.5
Rnf219	Allantois	E8.5
Phf6	Allantois	E8.5
B4galt2	Allantois	E8.5
H2afy2	Allantois	E8.5
Snhg9	Allantois	E8.5
Gm45716	Allantois	E8.5
Ntm	Allantois	E8.5
Skap1	Allantois	E8.5
Ccdc171	Allantois	E8.5
Eif5a2	Allantois	E8.5
Kcnu1	Allantois	E8.5
Gm26510	Allantois	E8.5
Hdx	Allantois	E8.5
Zfp105	Allantois	E8.5
Hoxb2	Allantois	E8.5
Mdk	Allantois	E8.5
Cdh2	Allantois	E8.5
Vegfc	Allantois	E8.5
Lmo2	Allantois	E8.5
Hhex	Allantois	E8.5
Pclaf	Allantois	E8.5
Hes1	Allantois	E8.5
Hey1	Allantois	E8.5
Greb1	Allantois	E8.5
Gm45808	Allantois	E8.5
Gm10069	Allantois	E8.5
Syn1	Allantois	E8.5
Gm16702	Allantois	E8.5
Gm15932	Allantois	E8.5
Rims1	Allantois	E8.5
Cacng7	Allantois	E8.5
Syt12	Allantois	E8.5
Grin3a	Allantois	E8.5
AC153364.1	Allantois	E8.5
Gm49267	Allantois	E8.5
Myrf	Allantois	E8.5
Tunar	Allantois	E8.5
Xkr5	Allantois	E8.5
Gm28308	Allantois	E8.5
Gm43948	Allantois	E8.5
Gm47093	Allantois	E8.5
Hist1h2bp	Allantois	E8.5
Serpinb2	Allantois	E8.5
Prcd	Allantois	E8.5
Zscan10	Allantois	E8.5
Lctl	Allantois	E8.5
Akr1d1	Allantois	E8.5
Tspan10	Allantois	E8.5
Ahrr	Allantois	E8.5
Armc3	Allantois	E8.5
Gm9833	Allantois	E8.5
B230323A14Rik	Allantois	E8.5
Kcnc3	Allantois	E8.5
Gm26889	Allantois	E8.5
Hoxb8	Allantois	E8.5
Hoxb6	Allantois	E8.5
Isl1	Allantois	E8.5
Tbx6	Allantois	E8.5
Gm13199	Allantois	E8.5
Krt222	Allantois	E8.5
Gm16933	Allantois	E8.5
Gm44067	Allantois	E8.5
Gm32687	Allantois	E8.5
Hs6st3	Allantois	E8.5
Dlgap2	Allantois	E8.5
Lin28b	Allantois	E8.5
Dqx1	Allantois	E8.5
Prdm6	Allantois	E8.5
Gm15862	Allantois	E8.5
Hfm1	Allantois	E8.5
Cpne7	Allantois	E8.5
Sp8	Allantois	E8.5
Shisa6	Allantois	E8.5
Lipo2	Allantois	E8.5
Tmem28	Allantois	E8.5
Gm3696	Allantois	E8.5
Hmga1b	Allantois	E8.5
Lax1	Allantois	E8.5
Gm8013	Allantois	E8.5
Frat1	Allantois	E8.5
Hmga2	Allantois	E8.5
Hoxb5os	Allantois	E8.5
Amph	Allantois	E8.5
Dpf1	Allantois	E8.5
Hoxa13	Allantois	E8.5
Gm48960	Allantois	E8.5
Ciart	Allantois	E8.5
Wdr95	Allantois	E8.5
Kdm4d	Allantois	E8.5
A930033H14Rik	Allantois	E8.5
Gm26699	Allantois	E8.5
Gm12766	Allantois	E8.5
Fgf8	Allantois	E8.5
Kcne3	Allantois	E8.5
Rragb	Allantois	E8.5
Dnah7a	Allantois	E8.5
A530016L24Rik	Allantois	E8.5
Hoxa7	Allantois	E8.5
Hoxc9	Allantois	E8.5
Sall3	Allantois	E8.5
Gm47646	Allantois	E8.5
Slc6a16	Allantois	E8.5
Gm29100	Allantois	E8.5
Jakmip3	Allantois	E8.5
Gata5	Allantois	E8.5
Tsx	Allantois	E8.5
Gm9918	Allantois	E8.5
Gm5622	Allantois	E8.5
AC160562.1	Allantois	E8.5
Tacr3	Allantois	E8.5
Hoxaas3	Allantois	E8.5
Tbx4	Allantois	E8.5
Padi3	Allantois	E8.5
Cib4	Allantois	E8.5
Gm37256	Allantois	E8.5
Gm37982	Allantois	E8.5
Gm11464	Allantois	E8.5
Gm47200	Allantois	E8.5
Gm32036	Allantois	E8.5
Gm45371	Allantois	E8.5
Cldn9	Allantois	E8.5
Gm27188	Allantois	E8.5
Gm7467	Allantois	E8.5
Gm26540	Allantois	E8.5
Pitx1	Allantois	E8.5
Hoxc10	Allantois	E8.5
Adam5	Allantois	E8.5
Gm46447	Allantois	E8.5
Rnf225	Allantois	E8.5
Kcnk7	Allantois	E8.5
Ccdc89	Allantois	E8.5
Frmpd3	Allantois	E8.5
Slitrk2	Allantois	E8.5
Gpr158	Allantois	E8.5
Gm21814	Allantois	E8.5
Fam124b	Allantois	E8.5
Nyap2	Allantois	E8.5
Gm20468	Allantois	E8.5
Gm47270	Allantois	E8.5
B230369F24Rik	Allantois	E8.5
Gm10778	Allantois	E8.5
Agbl2	Allantois	E8.5
Gpr63	Allantois	E8.5
Dnah8	Yolk sac	E7.5
Gm43848	Yolk sac	E7.5
Il1b	Yolk sac	E7.5
AC139347.1	Yolk sac	E7.5
Lhfpl4	Yolk sac	E7.5
Sp5	Yolk sac	E7.5
Zfp619	Yolk sac	E7.5
Gm3435	Yolk sac	E7.5
Mas1	Yolk sac	E7.5
Gm29675	Yolk sac	E7.5
Dmc1	Yolk sac	E7.5
Gm48853	Yolk sac	E7.5
Msantd4	Yolk sac	E7.5
Pgm3	Yolk sac	E7.5
Mss51	Yolk sac	E7.5
Zfp729a	Yolk sac	E7.5
Slc25a22	Yolk sac	E7.5
Slc7a7	Yolk sac	E7.5
Plscr1	Yolk sac	E7.5
Epb41l3	Yolk sac	E7.5
Nipsnap1	Yolk sac	E7.5
Etv5	Yolk sac	E7.5
Cldn6	Yolk sac	E7.5
Apoe	Yolk sac	E7.5
Spink1	Yolk sac	E7.5
Spry3	Yolk sac	E7.5
Tdrd5	Yolk sac	E7.5
Slc38a9	Yolk sac	E7.5, E8.5
Ercc6	Yolk sac	E7.5, E8.5
Rab11fip3	Yolk sac	E7.5, E8.5
Cotl1	Yolk sac	E7.5, E8.5
Unc13b	Yolk sac	E7.5, E8.5
Brsk1	Yolk sac	E7.5, E8.5
Acy1	Yolk sac	E7.5, E8.5
Slc9a3r1	Yolk sac	E7.5, E8.5
Stx7	Yolk sac	E7.5, E8.5
Slc39a8	Yolk sac	E7.5, E8.5
Ly75	Yolk sac	E7.5, E8.5
Eda	Yolk sac	E7.5, E8.5
Sec14l2	Yolk sac	E7.5, E8.5
Ctsh	Yolk sac	E7.5, E8.5
Dab2	Yolk sac	E7.5, E8.5
Gldc	Yolk sac	E7.5, E8.5
Emb	Yolk sac	E7.5, E8.5
Slc2a3	Yolk sac	E7.5, E8.5
Clic6	Yolk sac	E7.5, E8.5
Apoc2	Yolk sac	E7.5, E8.5
Fabp1	Yolk sac	E7.5, E8.5
Gm14064	Yolk sac	E7.5, E8.5
Chst3	Yolk sac	E7.5, E8.5
Gm44148	Yolk sac	E7.5, E8.5
Klhl36	Yolk sac	E8.5
Pqlc2	Yolk sac	E8.5
Mfsd12	Yolk sac	E8.5
Scly	Yolk sac	E8.5
Depdc7	Yolk sac	E8.5
Rab4a	Yolk sac	E8.5
Tmem51	Yolk sac	E8.5
Dcbld1	Yolk sac	E8.5
Tfcp2l1	Yolk sac	E8.5
Gm38399	Yolk sac	E8.5
Usp13	Yolk sac	E8.5
Dnah7b	Yolk sac	E8.5
Hykk	Yolk sac	E8.5
Gm17655	Yolk sac	E8.5
Plch1	Yolk sac	E8.5
Nudt10	Yolk sac	E8.5
Nudt11	Yolk sac	E8.5
Soat2	Yolk sac	E8.5
Car7	Yolk sac	E8.5
Gm10658	Yolk sac	E8.5
Etaa1os	Yolk sac	E8.5
Scn2a	Yolk sac	E8.5
Gm26760	Yolk sac	E8.5
Apln	Yolk sac	E8.5
Gm4577	Yolk sac	E8.5
Brinp3	Yolk sac	E8.5
Klrb1a	Yolk sac	E8.5
Gm28306	Yolk sac	E8.5
Usp44	Yolk sac	E8.5
Zfp114	Yolk sac	E8.5
Kcnrg	Yolk sac	E8.5
D930030I03Rik	Yolk sac	E8.5
Eno4	Yolk sac	E8.5
Gm47545	Yolk sac	E8.5
AC163040.1	Yolk sac	E8.5
Fam221b	Yolk sac	E8.5
Leap2	Yolk sac	E8.5
Fndc8	Yolk sac	E8.5
AL589670.1	Yolk sac	E8.5
Cyp2d26	Yolk sac	E8.5
Sptssb	Yolk sac	E8.5
Cyp19a1	Yolk sac	E8.5
Heatr4	Yolk sac	E8.5
Gm38832	Yolk sac	E8.5
Eno1b	Yolk sac	E8.5
Adgrg5	Yolk sac	E8.5
Gm35288	Yolk sac	E8.5
Gm48653	Yolk sac	E8.5
Ins2	Yolk sac	E8.5
Gm49189	Yolk sac	E8.5
Chrm2	Yolk sac	E8.5
Sycp3	Yolk sac	E8.5
Rasgef1c	Yolk sac	E8.5
Slc6a20b	Yolk sac	E8.5
Gm16537	Yolk sac	E8.5
Apoa5	Yolk sac	E8.5
Adgrg7	Yolk sac	E8.5
Grm3	Yolk sac	E8.5
Gm45740	Yolk sac	E8.5
Celf6	Yolk sac	E8.5
Gm37267	Yolk sac	E8.5
BC017158	Yolk sac	E8.5, E12.5
C2cd2l	Yolk sac	E8.5, E12.5
Tmtc4	Yolk sac	E8.5, E12.5
Plin3	Yolk sac	E8.5, E12.5
Gm26848	Yolk sac	E8.5, E12.5
Rab3il1	Yolk sac	E8.5, E12.5
Nphp3	Yolk sac	E8.5, E12.5
Myo7a	Yolk sac	E8.5, E12.5
Gstt3	Yolk sac	E8.5, E12.5
Lrig3	Yolk sac	E8.5, E12.5
Mamld1	Yolk sac	E8.5, E12.5
Cidec	Yolk sac	E8.5, E12.5
Igsf23	Yolk sac	E8.5, E12.5
Osbpl6	Yolk sac	E8.5, E12.5
Espn	Yolk sac	E8.5, E12.5
Pllp	Yolk sac	E8.5, E12.5
Hnf1aos1	Yolk sac	E8.5, E12.5
Gcat	Yolk sac	E8.5, E12.5
Aqp11	Yolk sac	E8.5, E12.5
Slc16a13	Yolk sac	E8.5, E12.5
Slc23a1	Yolk sac	E8.5, E12.5
Lect2	Yolk sac	E8.5, E12.5
Rere	Yolk sac	E9.5
Akap9	Yolk sac	E9.5
Klc4	Yolk sac	E9.5
Cltc	Yolk sac	E9.5
Wdr7	Yolk sac	E9.5
Dennd5b	Yolk sac	E9.5
Slc25a15	Yolk sac	E9.5
Psat1	Yolk sac	E9.5
Cyp3a13	Yolk sac	E9.5
Myo5b	Yolk sac	E9.5
Sfmbt1	Yolk sac	E9.5
Rap1gap2	Yolk sac	E9.5
Pid1	Yolk sac	E9.5
Stxbp6	Yolk sac	E9.5
Dpyd	Yolk sac	E9.5
Gm26917	Yolk sac	E9.5
Gm8739	Yolk sac	E9.5
Gpr39	Yolk sac	E9.5
Slc5a11	Yolk sac	E9.5
Nr5a2	Yolk sac	E9.5
Aass	Yolk sac	E9.5
Dnajc22	Yolk sac	E9.5
BC025446	Yolk sac	E9.5
Fabp2	Yolk sac	E9.5
Hnf4a	Yolk sac	E9.5
Gm20275	Yolk sac	E9.5
Kmo	Yolk sac	E9.5
Aadat	Yolk sac	E9.5
Tm4sf5	Yolk sac	E9.5
Immp2l	Yolk sac	E9.5
Ralgapa2	Yolk sac	E9.5
Sfxn5	Yolk sac	E9.5
Gpam	Yolk sac	E9.5
Esrrg	Yolk sac	E9.5
Nr3c2	Yolk sac	E9.5
Ppargc1a	Yolk sac	E9.5
Bend7	Yolk sac	E9.5
Ky	Yolk sac	E9.5
B3galt5	Yolk sac	E9.5
B4galnt2	Yolk sac	E9.5
Slco4c1	Yolk sac	E9.5
Usp51	Yolk sac	E9.5
Gstm3	Yolk sac	E9.5
Slc2a2	Yolk sac	E9.5
Tdh	Yolk sac	E9.5
Lrrc19	Yolk sac	E9.5
Acot3	Yolk sac	E9.5
Matn3	Yolk sac	E9.5
Nox1	Yolk sac	E9.5
Cpb2	Yolk sac	E9.5
Gm6213	Yolk sac	E9.5
Dmrt1	Yolk sac	E9.5
Tdrd12	Yolk sac	E9.5
Gm42413	Yolk sac	E9.5
Sec14l4	Yolk sac	E9.5
Fcrl1	Yolk sac	E9.5
Agbl1	Yolk sac	E9.5
Gm36535	Yolk sac	E9.5
Ccr9	Yolk sac	E9.5
Naaladl1	Yolk sac	E10.5
A2ml1	Yolk sac	E10.5
Gm45606	Yolk sac	E10.5
Ros1	Yolk sac	E10.5
Gm29154	Yolk sac	E10.5
Gm45798	Yolk sac	E10.5
Gm21981	Yolk sac	E10.5
Gm43714	Yolk sac	E10.5
Def8	Yolk sac	E10.5, E12.5
Csad	Yolk sac	E10.5, E12.5
Slc43a2	Yolk sac	E10.5, E12.5
Nsdhl	Yolk sac	E10.5, E12.5
Arxes2	Yolk sac	E10.5, E12.5
Plxnb2	Yolk sac	E10.5, E12.5
Mfsd13a	Yolk sac	E10.5, E12.5
Ccdc38	Yolk sac	E10.5, E12.5
Mpst	Yolk sac	E10.5, E12.5
Trim46	Yolk sac	E10.5, E12.5
Elovl2	Yolk sac	E10.5, E12.5
Reep6	Yolk sac	E10.5, E12.5
Sigirr	Yolk sac	E10.5, E12.5
Pdzk1	Yolk sac	E10.5, E12.5
Sowahb	Yolk sac	E10.5, E12.5
Rbp4	Yolk sac	E10.5, E12.5
Lgals2	Yolk sac	E10.5, E12.5
Hkdc1	Yolk sac	E10.5, E12.5
Urah	Yolk sac	E10.5, E12.5
Akr1c19	Yolk sac	E10.5, E12.5
Qprt	Yolk sac	E10.5, E12.5
Slc26a6	Yolk sac	E10.5, E12.5
Mcoln2	Yolk sac	E10.5, E12.5
2023-03-01	Yolk sac	E10.5, E12.5
Foxa3	Yolk sac	E10.5, E12.5
Glyctk	Yolk sac	E10.5, E12.5
Pbld2	Yolk sac	E10.5, E12.5
Acot4	Yolk sac	E10.5, E12.5
Mlxipl	Yolk sac	E10.5, E12.5
Serpinf2	Yolk sac	E10.5, E12.5
Mbl2	Yolk sac	E10.5, E12.5
Pld6	Yolk sac	E10.5, E12.5
Gm37494	Yolk sac	E12.5
Atp6v0b	Yolk sac	E12.5
Wdr81	Yolk sac	E12.5
Ttc7	Yolk sac	E12.5
Tpi1	Yolk sac	E12.5
Prkab1	Yolk sac	E12.5
Stard4	Yolk sac	E12.5
Tgfbr1	Yolk sac	E12.5
Coro7	Yolk sac	E12.5
Pcyt2	Yolk sac	E12.5
Manba	Yolk sac	E12.5
Ogfod3	Yolk sac	E12.5
Vkorc1	Yolk sac	E12.5
Gm21974	Yolk sac	E12.5
Ethe1	Yolk sac	E12.5
Tbc1d13	Yolk sac	E12.5
Aldh4a1	Yolk sac	E12.5
Hps4	Yolk sac	E12.5
Insr	Yolk sac	E12.5
2023-03-02	Yolk sac	E12.5
Cry2	Yolk sac	E12.5
Tango2	Yolk sac	E12.5
Slc35f6	Yolk sac	E12.5
Glrx	Yolk sac	E12.5
Ctsz	Yolk sac	E12.5
Abcc4	Yolk sac	E12.5
Chmp4c	Yolk sac	E12.5
Cndp2	Yolk sac	E12.5
Hnf1b	Yolk sac	E12.5
Elovl7	Yolk sac	E12.5
Abhd17c	Yolk sac	E12.5
Abcg2	Yolk sac	E12.5
Akr7a5	Yolk sac	E12.5
Tmem143	Yolk sac	E12.5
Galm	Yolk sac	E12.5
Gnpda1	Yolk sac	E12.5
Cryz	Yolk sac	E12.5
Myo6	Yolk sac	E12.5
Slc38a6	Yolk sac	E12.5
Acsl1	Yolk sac	E12.5
Ttc38	Yolk sac	E12.5
Fdft1	Yolk sac	E12.5
Gstm4	Yolk sac	E12.5
Tkfc	Yolk sac	E12.5
Stat5b	Yolk sac	E12.5
Hdhd3	Yolk sac	E12.5
Hook2	Yolk sac	E12.5
Slc37a4	Yolk sac	E12.5
Clmn	Yolk sac	E12.5
Heph	Yolk sac	E12.5
Acat3	Yolk sac	E12.5
Spns2	Yolk sac	E12.5
Mirg	Yolk sac	E12.5
Mreg	Yolk sac	E12.5
Grb7	Yolk sac	E12.5
Dact2	Yolk sac	E12.5
Inhbc	Yolk sac	E12.5
AC160336.1	Yolk sac	E12.5
Meg3	Yolk sac	E12.5
Ddc	Yolk sac	E12.5
Slc39a4	Yolk sac	E12.5
Tmem268	Yolk sac	E12.5
Snx20	Yolk sac	E12.5
Ephx2	Yolk sac	E12.5
Gstm1	Yolk sac	E12.5
Acot1	Yolk sac	E12.5
Pecr	Yolk sac	E12.5
Dhtkd1	Yolk sac	E12.5
Kng2	Yolk sac	E12.5
Mgst2	Yolk sac	E12.5
Spns3	Yolk sac	E12.5
Ppara	Yolk sac	E12.5
Aifm3	Yolk sac	E12.5
Grik4	Yolk sac	E12.5
Tmem169	Yolk sac	E12.5
Misp	Yolk sac	E12.5
Smim22	Yolk sac	E12.5
Hgfac	Yolk sac	E12.5
Naip6	Yolk sac	E12.5
Naip5	Yolk sac	E12.5
Kif12	Yolk sac	E12.5
Syne4	Yolk sac	E12.5
Dmrta2	Yolk sac	E12.5
Tmem30b	Yolk sac	E12.5
Timd2	Yolk sac	E12.5
Cfb	Yolk sac	E12.5
Slc27a2	Yolk sac	E12.5
Cutal	Yolk sac	E12.5
Irf6	Yolk sac	E12.5
Cpn1	Yolk sac	E12.5
Tceal5	Yolk sac	E12.5
Cmbl	Yolk sac	E12.5
Cideb	Yolk sac	E12.5
Ush1c	Yolk sac	E12.5
Gstp3	Yolk sac	E12.5
Angptl8	Yolk sac	E12.5
Itih1	Yolk sac	E12.5
Slc16a7	Yolk sac	E12.5
Gm45669	Yolk sac	E12.5
Smpd3	Yolk sac	E12.5
Prph	Yolk sac	E12.5
Faah	Yolk sac	E12.5
Bcas1	Yolk sac	E12.5
Apon	Yolk sac	E12.5
Fgf1	Yolk sac	E12.5
Lrrc3	Yolk sac	E12.5
Pcsk9	Yolk sac	E12.5
Amdhd1	Yolk sac	E12.5
Asgr2	Yolk sac	E12.5
Glyat	Yolk sac	E12.5
Apoh	Yolk sac	E12.5
Gm10680	Yolk sac	E12.5
C9	Yolk sac	E12.5
Selenbp2	Yolk sac	E12.5
Cyp2c23	Yolk sac	E12.5
Afm	Yolk sac	E12.5
Foxa1	Yolk sac	E12.5
Akr1c12	Yolk sac	E12.5
Slc28a1	Yolk sac	E12.5
Hoga1	Yolk sac	E12.5
Kng1	Yolk sac	E12.5
Vtn	Yolk sac	E12.5
Hpx	Yolk sac	E12.5
Slc26a1	Yolk sac	E12.5
C230004F18Rik	Yolk sac	E12.5
Tubal3	Yolk sac	E12.5
Fmo4	Yolk sac	E12.5
Pbld1	Yolk sac	E12.5
Ttc36	Yolk sac	E12.5
Hgd	Yolk sac	E12.5
Itih2	Yolk sac	E12.5
Slc36a2	Yolk sac	E12.5
Tmem253	Yolk sac	E12.5
Mmd2	Yolk sac	E12.5
Haao	Yolk sac	E12.5
Lipc	Yolk sac	E12.5
Prodh2	Yolk sac	E12.5
Krt20	Yolk sac	E12.5
Ambp	Yolk sac	E12.5
Gltpd2	Yolk sac	E12.5
Proz	Yolk sac	E12.5
Plg	Yolk sac	E12.5
Slc47a1	Yolk sac	E12.5
Adam32	Yolk sac	E12.5
Dnajc6	Yolk sac	E12.5
Ano9	Yolk sac	E12.5
Lcat	Yolk sac	E12.5
Bhmt2	Yolk sac	E12.5
Serpinc1	Yolk sac	E12.5
Gm4349	Yolk sac	E12.5
Abcc6	Yolk sac	E12.5
Bhmt	Yolk sac	E12.5
Fras1	Yolk sac	E12.5
Gm31718	Yolk sac	E12.5
Kynu	Yolk sac	E12.5
Ihh	Yolk sac	E12.5
Sord	Yolk sac	E12.5
Palm3	Yolk sac	E12.5
Thnsl2	Yolk sac	E12.5
Pcbd1	Yolk sac	E12.5
Bex2	Yolk sac	E12.5
Cldn2	Yolk sac	E12.5
Mttp	Yolk sac	E12.5
Amn	Yolk sac	E12.5
Apom	Yolk sac	E12.5
Atp7b	Yolk sac	E12.5
Ocln	Yolk sac	E12.5
Abcc2	Yolk sac	E12.5
Olfml1	Yolk sac	E12.5
Fgfr4	Yolk sac	E12.5
Klb	Yolk sac	E12.5
F10	Yolk sac	E12.5
Slc39a5	Yolk sac	E12.5
Apoc3	Yolk sac	E12.5
Pde6c	Yolk sac	E12.5
Slc23a3	Yolk sac	E12.5
Slc51a	Yolk sac	E12.5
Slc13a3	Yolk sac	E12.5
Fga	Yolk sac	E12.5
Fgg	Yolk sac	E12.5
Habp2	Yolk sac	E12.5
Slc7a9	Yolk sac	E12.5
Anks4b	Yolk sac	E12.5
Gm12962	Yolk sac	E12.5
Abcb11	Yolk sac	E12.5
Dmgdh	Yolk sac	E12.5
Spag8	Yolk sac	E12.5
Hnf4aos	Yolk sac	E12.5
Cfap221	Yolk sac	E12.5
Hsf3	Yolk sac	E12.5
Map3k5	Yolk sac	E12.5, E14.5
Sesn3	Yolk sac	E12.5, E14.5
Tmem144	Yolk sac	E12.5, E14.5
Aldh18a1	Yolk sac	E12.5, E14.5
Mfsd1	Yolk sac	E12.5, E14.5
Gss	Yolk sac	E12.5, E14.5
Aldh7a1	Yolk sac	E12.5, E14.5
Entpd5	Yolk sac	E12.5, E14.5
Amdhd2	Yolk sac	E12.5, E14.5
Smpd2	Yolk sac	E12.5, E14.5
Bcas3	Yolk sac	E12.5, E14.5
Ang	Yolk sac	E12.5, E14.5
Lgmn	Yolk sac	E12.5, E14.5
Dpp7	Yolk sac	E12.5, E14.5
Itpr2	Yolk sac	E12.5, E14.5
Tspan13	Yolk sac	E12.5, E14.5
Lrpap1	Yolk sac	E12.5, E14.5
Rhobtb1	Yolk sac	E12.5, E14.5
Emp2	Yolk sac	E12.5, E14.5
Cgref1	Yolk sac	E12.5, E14.5
Sh2d4a	Yolk sac	E12.5, E14.5
Ghr	Yolk sac	E12.5, E14.5
Uap1l1	Yolk sac	E12.5, E14.5
Dcxr	Yolk sac	E12.5, E14.5
Chml	Yolk sac	E12.5, E14.5
Ikzf4	Yolk sac	E12.5, E14.5
Gatsl2	Yolk sac	E12.5, E14.5
Snx8	Yolk sac	E12.5, E14.5
Cgn	Yolk sac	E12.5, E14.5
Hdac9	Yolk sac	E12.5, E14.5
Pla2g12b	Yolk sac	E12.5, E14.5
Gipc2	Yolk sac	E12.5, E14.5
Bex4	Yolk sac	E12.5, E14.5
Npl	Yolk sac	E12.5, E14.5
Cubn	Yolk sac	E12.5, E14.5
Cela1	Yolk sac	E12.5, E14.5
Zfp385b	Yolk sac	E12.5, E14.5
Erich4	Yolk sac	E12.5, E14.5
Gm26906	Yolk sac	E12.5, E14.5
Prr15l	Yolk sac	E12.5, E14.5
Myh14	Yolk sac	E12.5, E14.5
Rab17	Yolk sac	E12.5, E14.5
Gjb1	Yolk sac	E12.5, E14.5
Stra6l	Yolk sac	E12.5, E14.5
Mafb	Yolk sac	E12.5, E14.5
Smim24	Yolk sac	E12.5, E14.5
Plgrkt	Yolk sac	E12.5, E14.5
Alpk3	Yolk sac	E12.5, E14.5
Fcgrt	Yolk sac	E12.5, E14.5
Ell3	Yolk sac	E12.5, E14.5
Trim15	Yolk sac	E12.5, E14.5
Slc6a19	Yolk sac	E12.5, E14.5
Enpep	Yolk sac	E12.5, E14.5
Sod3	Yolk sac	E12.5, E14.5
Zmynd10	Yolk sac	E12.5, E14.5
Tmem27	Yolk sac	E12.5, E14.5
Aspa	Yolk sac	E12.5, E14.5
Rnf224	Yolk sac	E12.5, E14.5
Aldob	Yolk sac	E12.5, E14.5
Fxyd2	Yolk sac	E12.5, E14.5
Pls1	Yolk sac	E12.5, E14.5
Smlr1	Yolk sac	E12.5, E14.5
Tfec	Yolk sac	E12.5, E14.5
S100g	Yolk sac	E12.5, E14.5
Slc9a3	Yolk sac	E12.5, E14.5
Apol7a	Yolk sac	E12.5, E14.5
Als2cr12	Yolk sac	E12.5, E14.5
Gm15638	Yolk sac	E12.5, E14.5
C6	Yolk sac	E12.5, E14.5
Gm49086	Yolk sac	E12.5, E14.5
Apobec2	Yolk sac	E12.5, E14.5
Entpd2	Yolk sac	E12.5, E14.5
Slc5a1	Yolk sac	E12.5, E14.5
Vdr	Yolk sac	E12.5, E14.5
Sectm1b	Yolk sac	E12.5, E14.5
Muc13	Yolk sac	E12.5, E14.5
Mettl7b	Yolk sac	E12.5, E14.5
Unc5cl	Yolk sac	E12.5, E14.5
Maob	Yolk sac	E12.5, E14.5
Hpn	Yolk sac	E12.5, E14.5
Myo15b	Yolk sac	E12.5, E14.5
Lrp2	Yolk sac	E12.5, E14.5
Cdhr2	Yolk sac	E12.5, E14.5
Apoc1	Yolk sac	E12.5, E14.5
Igfals	Yolk sac	E12.5, E14.5
Ifi27l2b	Yolk sac	E12.5, E14.5
Igfbp1	Yolk sac	E12.5, E14.5
Serpind1	Yolk sac	E12.5, E14.5
Fbp2	Yolk sac	E12.5, E14.5
Cfi	Yolk sac	E12.5, E14.5
Serpina1b	Yolk sac	E12.5, E14.5
F2	Yolk sac	E12.5, E14.5
Fgb	Yolk sac	E12.5, E14.5
Spp2	Yolk sac	E12.5, E14.5
Afp	Yolk sac	E12.5, E14.5
Tcf24	Yolk sac	E12.5, E14.5
C8g	Yolk sac	E12.5, E14.5
Cyp21a1	Yolk sac	E12.5, E14.5
Nr1h4	Yolk sac	E12.5, E14.5
Ugt2b34	Yolk sac	E12.5, E14.5
Itih3	Yolk sac	E12.5, E14.5
Hcar1	Yolk sac	E12.5, E14.5
Baat	Yolk sac	E12.5, E14.5
Proc	Yolk sac	E12.5, E14.5
Opn3	Yolk sac	E12.5, E14.5
Lamb3	Yolk sac	E12.5, E14.5
Meltf	Yolk sac	E12.5, E14.5
Apoa2	Yolk sac	E12.5, E14.5
Trf	Yolk sac	E12.5, E14.5
Gm20425	Yolk sac	E12.5, E14.5
Tff3	Yolk sac	E12.5, E14.5
Itih4	Yolk sac	E12.5, E14.5
Apoc4	Yolk sac	E12.5, E14.5
Rbp2	Yolk sac	E12.5, E14.5
Cela2a	Yolk sac	E12.5, E14.5
Mcoln3	Yolk sac	E12.5, E14.5
Ttr	Yolk sac	E12.5, E14.5
Apoa4	Yolk sac	E12.5, E14.5
Apoa1	Yolk sac	E12.5, E14.5
Apob	Yolk sac	E12.5, E14.5
Ube2u	Yolk sac	E12.5, E14.5
Rarres1	Yolk sac	E12.5, E14.5
Tinag	Yolk sac	E12.5, E14.5
Alb	Yolk sac	E12.5, E14.5
Asb11	Yolk sac	E12.5, E14.5
Kcnj15	Yolk sac	E12.5, E14.5
Gm32884	Yolk sac	E12.5, E14.5
Slc3a1	Yolk sac	E12.5, E14.5
Gm11549	Yolk sac	E12.5, E14.5
Exph5	Yolk sac	E12.5, E14.5
Slc7a15	Yolk sac	E12.5, E14.5
Il22ra1	Yolk sac	E12.5, E14.5
Gm48488	Yolk sac	E12.5, E14.5
Mysm1	Labyrinth (LaTP)/Chorion	E7.5
Znrd1as	Labyrinth (LaTP)/Chorion	E7.5
Zc3h3	Labyrinth (LaTP)/Chorion	E7.5
Mblac1	Labyrinth (LaTP)/Chorion	E7.5
Ttc39c	Labyrinth (LaTP)/Chorion	E7.5
C130013H08Rik	Labyrinth (LaTP)/Chorion	E7.5
Zfp27	Labyrinth (LaTP)/Chorion	E7.5
Ermard	Labyrinth (LaTP)/Chorion	E7.5
Zfp446	Labyrinth (LaTP)/Chorion	E7.5
Fpgs	Labyrinth (LaTP)/Chorion	E7.5
Zfp820	Labyrinth (LaTP)/Chorion	E7.5
Ggct	Labyrinth (LaTP)/Chorion	E7.5
Map2k3os	Labyrinth (LaTP)/Chorion	E7.5
Zfp94	Labyrinth (LaTP)/Chorion	E7.5
Mapk8ip1	Labyrinth (LaTP)/Chorion	E7.5
Jmjd4	Labyrinth (LaTP)/Chorion	E7.5
Gm1673	Labyrinth (LaTP)/Chorion	E7.5
Gm42067	Labyrinth (LaTP)/Chorion	E7.5
Tex15	Labyrinth (LaTP)/Chorion	E7.5
Creb3l4	Labyrinth (LaTP)/Chorion	E7.5
P4htm	Labyrinth (LaTP)/Chorion	E7.5
Rims3	Labyrinth (LaTP)/Chorion	E7.5
Ggt7	Labyrinth (LaTP)/Chorion	E7.5
Utf1	Labyrinth (LaTP)/Chorion	E7.5
Cbs	Labyrinth (LaTP)/Chorion	E7.5
Fcrl5	Labyrinth (LaTP)/Chorion	E7.5
Pms1	Labyrinth (LaTP)/Chorion	E7.5
Gm17259	Labyrinth (LaTP)/Chorion	E7.5
Pou3f1	Labyrinth (LaTP)/Chorion	E7.5
Sox21	Labyrinth (LaTP)/Chorion	E7.5
Fam222a	Labyrinth (LaTP)/Chorion	E7.5
Npcd	Labyrinth (LaTP)/Chorion	E7.5
Nexmif	Labyrinth (LaTP)/Chorion	E7.5
Gm34086	Labyrinth (LaTP)/Chorion	E7.5
Adrb3	Labyrinth (LaTP)/Chorion	E7.5
Gm12718	Labyrinth (LaTP)/Chorion	E7.5
AC129178.1	Labyrinth (LaTP)/Chorion	E7.5
D330045A20Rik	Labyrinth (LaTP)/Chorion	E7.5
Dppa4	Labyrinth (LaTP)/Chorion	E7.5
Nat8l	Labyrinth (LaTP)/Chorion	E7.5
Ppifos	Labyrinth (LaTP)/Chorion	E7.5
Zic5	Labyrinth (LaTP)/Chorion	E7.5
Npw	Labyrinth (LaTP)/Chorion	E7.5
A230005M16Rik	Labyrinth (LaTP)/Chorion	E7.5
Gm15839	Labyrinth (LaTP)/Chorion	E7.5
Kcnj14	Labyrinth (LaTP)/Chorion	E7.5
Magix	Labyrinth (LaTP)/Chorion	E7.5
Gm14305	Labyrinth (LaTP)/Chorion	E7.5, E8.5
Scd1	Labyrinth (LaTP)/Chorion	E7.5, E8.5
Zfp566	Labyrinth (LaTP)/Chorion	E7.5, E8.5
Gm5141	Labyrinth (LaTP)/Chorion	E7.5, E8.5
Asphd2	Labyrinth (LaTP)/Chorion	E7.5, E8.5
Zfp977	Labyrinth (LaTP)/Chorion	E7.5, E8.5
Zfp982	Labyrinth (LaTP)/Chorion	E7.5, E8.5
Lck	Labyrinth (LaTP)/Chorion	E7.5, E8.5
Sox2	Labyrinth (LaTP)/Chorion	E7.5, E8.5
Dnmt3l	Labyrinth (LaTP)/Chorion	E7.5, E8.5
Clec18a	Labyrinth (LaTP)/Chorion	E7.5, E8.5
Tspear	Labyrinth (LaTP)/Chorion	E7.5, E8.5
Lancl2	Labyrinth (LaTP)/Chorion	E8.5
Kantr	Labyrinth (LaTP)/Chorion	E8.5
Nsun3	Labyrinth (LaTP)/Chorion	E8.5
Trappc2	Labyrinth (LaTP)/Chorion	E8.5
Zfp870	Labyrinth (LaTP)/Chorion	E8.5
Irak1bp1	Labyrinth (LaTP)/Chorion	E8.5
Disc1	Labyrinth (LaTP)/Chorion	E8.5
Sptbn4	Labyrinth (LaTP)/Chorion	E8.5
Zfp873	Labyrinth (LaTP)/Chorion	E8.5
Phf19	Labyrinth (LaTP)/Chorion	E8.5
Grid2	Labyrinth (LaTP)/Chorion	E8.5
Gm9008	Labyrinth (LaTP)/Chorion	E8.5
Tacstd2	Labyrinth (LaTP)/Chorion	E8.5
Erfe	Labyrinth (LaTP)/Chorion	E8.5
Fam228b	Labyrinth (LaTP)/Chorion	E8.5
Gm30146	Labyrinth (LaTP)/Chorion	E8.5
Ccr4	Labyrinth (LaTP)/Chorion	E8.5
Gm29666	Labyrinth (LaTP)/Chorion	E8.5
Gm16223	Labyrinth (LaTP)/Chorion	E8.5
Gm26571	Labyrinth (LaTP)/Chorion	E8.5
Camp	Labyrinth (LaTP)/Chorion	E8.5
Gls2	Labyrinth (LaTP)/Chorion	E8.5
C130060K24Rik	Labyrinth (LaTP)/Chorion	E8.5
Gm14412	Labyrinth (LaTP)/Chorion	E8.5
Gm7879	Labyrinth (LaTP)/Chorion	E8.5
EU599041	Labyrinth (LaTP)/Chorion	E8.5
Gm17399	Labyrinth (LaTP)/Chorion	E8.5
Gm21844	Labyrinth (LaTP)/Chorion	E8.5
Tespa1	Labyrinth (LaTP)/Chorion	E8.5
Gm38336	Labyrinth (LaTP)/Chorion	E8.5
Dhrs13os	Labyrinth (LaTP)/Chorion	E8.5
Gm39228	Labyrinth (LaTP)/Chorion	E8.5
Hsbp1l1	Labyrinth (LaTP)/Chorion	E8.5
Cacng6	Labyrinth (LaTP)/Chorion	E8.5
Gm40437	Labyrinth (LaTP)/Chorion	E8.5
Agr2	Labyrinth (LaTP)/Chorion	E8.5
Gm48228	Labyrinth (LaTP)/Chorion	E8.5
Clcnka	Labyrinth (LaTP)/Chorion	E8.5
Gm15983	Labyrinth (LaTP)/Chorion	E8.5
Mettl5os	Labyrinth (LaTP)/Chorion	E8.5
Gnmt	Labyrinth (LaTP)/Chorion	E8.5
Gm26841	Labyrinth (LaTP)/Chorion	E8.5
Gm17080	Labyrinth (LaTP)/Chorion	E8.5
Gm45609	Labyrinth (LaTP)/Chorion	E8.5
Gm10406	Labyrinth (LaTP)/Chorion	E8.5
AC104325.1	Labyrinth (LaTP)/Chorion	E8.5
Pla2g1b	Labyrinth (LaTP)/Chorion	E8.5
Gm17669	Labyrinth (LaTP)/Chorion	E8.5
Gm20139	Labyrinth (LaTP)/Chorion	E8.5
C78334	Labyrinth (LaTP)/Chorion	E8.5
Gm5103	Labyrinth (LaTP)/Chorion	E8.5
Gm20483	Labyrinth (LaTP)/Chorion	E8.5
Maneal	Labyrinth (LaTP)/Chorion	E8.5
Gm20695	Labyrinth (LaTP)/Chorion	E8.5
Gm11961	Labyrinth (LaTP)/Chorion	E8.5
Mc1r	Labyrinth (LaTP)/Chorion	E8.5
Gm29237	Labyrinth (LaTP)/Chorion	E8.5
Gm15759	Labyrinth (LaTP)/Chorion	E8.5
Slc30a3	Labyrinth (LaTP)/Chorion	E9.5
Mroh5	Labyrinth (LaTP)/Chorion	E9.5
Gm45208	Labyrinth (LaTP)/Chorion	E9.5
Rps6kl1	Labyrinth (LaTP)/Chorion	E9.5
Rfx4	Labyrinth (LaTP)/Chorion	E9.5
Fgf14	Labyrinth (LaTP)/Chorion	E9.5
Lrrtm3	Labyrinth (LaTP)/Chorion	E9.5
Gm28778	Labyrinth (LaTP)/Chorion	E9.5
Gm13832	Labyrinth (LaTP)/Chorion	E9.5
Zfp988	Labyrinth (LaTP)/Chorion	E9.5
Hist4h4	Labyrinth (LaTP)/Chorion	E9.5
Ttc34	Labyrinth (LaTP)/Chorion	E9.5
Tspan2os	Labyrinth (LaTP)/Chorion	E9.5
Fam163a	Labyrinth (LaTP)/Chorion	E9.5
Gm43689	Labyrinth (LaTP)/Chorion	E9.5
Gm47806	Labyrinth (LaTP)/Chorion	E9.5
Gm26890	Labyrinth (LaTP)/Chorion	E9.5
Gm29156	Labyrinth (LaTP)/Chorion	E9.5
Gm46102	Labyrinth (LaTP)/Chorion	E9.5
Grhl1	Labyrinth (LaTP)/Chorion	E10.5
Rhox4e	Labyrinth (LaTP)/Chorion	E10.5
D830030K20Rik	Labyrinth (LaTP)/Chorion	E10.5
Gm14342	Labyrinth (LaTP)/Chorion	E10.5
Gdnf	Labyrinth (LaTP)/Chorion	E10.5
Gm28153	Labyrinth (LaTP)/Chorion	E10.5
Gm45733	Labyrinth (LaTP)/Chorion	E10.5
Gm17057	Labyrinth (LaTP)/Chorion	E12.5
AC168220.3	Labyrinth (LaTP)/Chorion	E12.5
Pfn4	Labyrinth (LaTP)/Chorion	E12.5
Epcam	Labyrinth (LaTP)/Chorion	E12.5
AW146154	Labyrinth (LaTP)/Chorion	E12.5
Gm10451	Labyrinth (LaTP)/Chorion	E12.5
Gm49032	Labyrinth (LaTP)/Chorion	E12.5
Cnr2	Labyrinth (LaTP)/Chorion	E12.5
Gm31508	Labyrinth (LaTP)/Chorion	E12.5
Slc8a3	Labyrinth (LaTP)/Chorion	E12.5
Gm47167	Labyrinth (LaTP)/Chorion	E12.5
Tmprss5	Labyrinth (LaTP)/Chorion	E12.5
Gm20752	Labyrinth (LaTP)/Chorion	E12.5
Tigd3	Labyrinth (LaTP)/Chorion	E12.5
Henmt1	Labyrinth (LaTP)/Chorion	E12.5
Gm45732	Labyrinth (LaTP)/Chorion	E12.5
Phyhip	Labyrinth (LaTP)/Chorion	E12.5
Htr1f	Labyrinth (LaTP)/Chorion	E12.5
Gm16559	Labyrinth (LaTP)/Chorion	E12.5
Gm6741	Labyrinth (LaTP)/Chorion	E12.5
Gm15261	Labyrinth (LaTP)/Chorion	E12.5
Scn1a	Labyrinth (LaTP)/Chorion	E12.5
Srrd	Labyrinth (LaTP)/Chorion	E14.5
Gm26901	Labyrinth (LaTP)/Chorion	E14.5
Calr3	Labyrinth (LaTP)/Chorion	E14.5
Lrrc46	Labyrinth (LaTP)/Chorion	E14.5
Gm26734	Labyrinth (LaTP)/Chorion	E14.5
Lrfn2	Labyrinth (LaTP)/Chorion	E14.5
AC102334.1	Labyrinth (LaTP)/Chorion	E14.5
Ckmt2	Labyrinth (LaTP)/Chorion	E14.5
D630024D03Rik	Labyrinth (LaTP)/Chorion	E14.5
Gprin2	Labyrinth (LaTP)/Chorion	E14.5
Pcdhga12	Labyrinth (LaTP)/Chorion	E14.5
Gm29050	Labyrinth (LaTP)/Chorion	E14.5
Pnpla1	Labyrinth (LaTP)/Chorion	E14.5
Gm28609	Labyrinth (LaTP)/Chorion	E14.5
Stmnd1	Labyrinth (LaTP)/Chorion	E14.5
Plekhf2	Labyrinth (SynT-I)	E9.5
Lyrm7	Labyrinth (SynT-I)	E9.5
Fzd5	Labyrinth (SynT-I)	E9.5
Apba1	Labyrinth (SynT-I)	E9.5
Med12l	Labyrinth (SynT-I)	E9.5
Ccdc92	Labyrinth (SynT-I)	E9.5
Batf3	Labyrinth (SynT-I)	E9.5
Zfp599	Labyrinth (SynT-I)	E9.5
Prtn3	Labyrinth (SynT-I)	E9.5
Gm16638	Labyrinth (SynT-I)	E9.5
Hsh2d	Labyrinth (SynT-I)	E9.5
Pawr	Labyrinth (SynT-I)	E9.5
Gm21970	Labyrinth (SynT-I)	E9.5
Kiss1	Labyrinth (SynT-I)	E9.5
Gm35986	Labyrinth (SynT-I)	E9.5
Fcmr	Labyrinth (SynT-I)	E9.5
Gm41230	Labyrinth (SynT-I)	E9.5
Prkag1	Labyrinth (SynT-I)	E10.5
Rragc	Labyrinth (SynT-I)	E10.5
Enah	Labyrinth (SynT-I)	E10.5
Dtd2	Labyrinth (SynT-I)	E10.5
Zfp760	Labyrinth (SynT-I)	E10.5
Ptpn4	Labyrinth (SynT-I)	E10.5
Nhsl1	Labyrinth (SynT-I)	E10.5
Atp6v0c	Labyrinth (SynT-I)	E10.5
Rab10	Labyrinth (SynT-I)	E10.5
Lyrm9	Labyrinth (SynT-I)	E10.5
Trappc5	Labyrinth (SynT-I)	E10.5
Gpx4	Labyrinth (SynT-I)	E10.5
Tmem14c	Labyrinth (SynT-I)	E10.5
Rassf5	Labyrinth (SynT-I)	E10.5
Sh3bp2	Labyrinth (SynT-I)	E10.5
Piwil2	Labyrinth (SynT-I)	E10.5
Zdhhc23	Labyrinth (SynT-I)	E10.5
Hbegf	Labyrinth (SynT-I)	E10.5
Ap1s3	Labyrinth (SynT-I)	E10.5
Wnk3	Labyrinth (SynT-I)	E10.5
Lonrf3	Labyrinth (SynT-I)	E10.5
AC114585.1	Labyrinth (SynT-I)	E10.5
Gm47416	Labyrinth (SynT-I)	E10.5
Spib	Labyrinth (SynT-I)	E10.5
Slc35d3	Labyrinth (SynT-I)	E10.5
A430110L20Rik	Labyrinth (SynT-I)	E10.5
Calcoco2	Labyrinth (SynT-I)	E10.5
Slco6d1	Labyrinth (SynT-I)	E10.5
C79798	Labyrinth (SynT-I)	E10.5
Gm48796	Labyrinth (SynT-I)	E10.5
Gm16549	Labyrinth (SynT-I)	E10.5
Gak	Labyrinth (SynT-I)	E12.5
Cdk9	Labyrinth (SynT-I)	E12.5
Tmem87a	Labyrinth (SynT-I)	E12.5
Dock7	Labyrinth (SynT-I)	E12.5
Numb	Labyrinth (SynT-I)	E12.5
Arhgap28	Labyrinth (SynT-I)	E12.5
Trim13	Labyrinth (SynT-I)	E12.5
Wipi2	Labyrinth (SynT-I)	E12.5
Pex19	Labyrinth (SynT-I)	E12.5
Lrrc14	Labyrinth (SynT-I)	E12.5
Tmx4	Labyrinth (SynT-I)	E12.5
Fam53c	Labyrinth (SynT-I)	E12.5
Phactr4	Labyrinth (SynT-I)	E12.5
Kank1	Labyrinth (SynT-I)	E12.5
Mtmr10	Labyrinth (SynT-I)	E12.5
Hlcs	Labyrinth (SynT-I)	E12.5
Plcb4	Labyrinth (SynT-I)	E12.5
Tedc2	Labyrinth (SynT-I)	E12.5
Cdipt	Labyrinth (SynT-I)	E12.5
Tbc1d9	Labyrinth (SynT-I)	E12.5
Cib2	Labyrinth (SynT-I)	E12.5
Zbtb34	Labyrinth (SynT-I)	E12.5
Ttyh3	Labyrinth (SynT-I)	E12.5
Thnsl1	Labyrinth (SynT-I)	E12.5
Il17d	Labyrinth (SynT-I)	E12.5
Foxc1	Labyrinth (SynT-I)	E12.5
Ager	Labyrinth (SynT-I)	E12.5
Ino80dos	Labyrinth (SynT-I)	E12.5
C2cd5	Labyrinth (SynT-I)	E12.5
Sowahc	Labyrinth (SynT-I)	E12.5
Cmtm4	Labyrinth (SynT-I)	E12.5
Slc26a2	Labyrinth (SynT-I)	E12.5
Tead3	Labyrinth (SynT-I)	E12.5
Bcorl1	Labyrinth (SynT-I)	E12.5
Epha4	Labyrinth (SynT-I)	E12.5
CAAA01147332.1	Labyrinth (SynT-I)	E12.5
Etnk2	Labyrinth (SynT-I)	E12.5
Ppl	Labyrinth (SynT-I)	E12.5
Fndc10	Labyrinth (SynT-I)	E12.5
Rdh12	Labyrinth (SynT-I)	E12.5
Nrxn2	Labyrinth (SynT-I)	E12.5
Pag1	Labyrinth (SynT-I)	E12.5
Zc3h12c	Labyrinth (SynT-I)	E12.5
Slc9a5	Labyrinth (SynT-I)	E12.5
Fam78a	Labyrinth (SynT-I)	E12.5
B3gnt7	Labyrinth (SynT-I)	E12.5
Extl1	Labyrinth (SynT-I)	E12.5
Dab1	Labyrinth (SynT-I)	E12.5
Rflna	Labyrinth (SynT-I)	E12.5
Slc22a3	Labyrinth (SynT-I)	E12.5
Adap2	Labyrinth (SynT-I)	E12.5
Dnaic1	Labyrinth (SynT-I)	E12.5
Gm10282	Labyrinth (SynT-I)	E12.5
Vsig10l	Labyrinth (SynT-I)	E12.5
Clstn2	Labyrinth (SynT-I)	E12.5
Nrip3	Labyrinth (SynT-I)	E12.5
BC053393	Labyrinth (SynT-I)	E12.5
Cerkl	Labyrinth (SynT-I)	E12.5
Cdh22	Labyrinth (SynT-I)	E12.5
Trp63	Labyrinth (SynT-I)	E12.5
Gfra3	Labyrinth (SynT-I)	E12.5
P2rx6	Labyrinth (SynT-I)	E12.5
Tdrd1	Labyrinth (SynT-I)	E12.5
Alox12	Labyrinth (SynT-I)	E12.5
Ppbp	Labyrinth (SynT-I)	E12.5
Pf4	Labyrinth (SynT-I)	E12.5
Khdc1a	Labyrinth (SynT-I)	E12.5
Cyp2u1	Labyrinth (SynT-I)	E12.5
Pex5l	Labyrinth (SynT-I)	E12.5
Ankrd45	Labyrinth (SynT-I)	E12.5
Gm42884	Labyrinth (SynT-I)	E12.5
Adra2c	Labyrinth (SynT-I)	E12.5
Upk3a	Labyrinth (SynT-I)	E12.5
Cpa1	Labyrinth (SynT-I)	E12.5
Gm26555	Labyrinth (SynT-I)	E12.5
Cidea	Labyrinth (SynT-I)	E12.5
Ocm	Labyrinth (SynT-I)	E12.5
Dcdc2a	Labyrinth (SynT-I)	E12.5
Ccdc39	Labyrinth (SynT-I)	E12.5
AC154683.1	Labyrinth (SynT-I)	E12.5
Cyb5r2	Labyrinth (SynT-I)	E12.5
Ccdc96	Labyrinth (SynT-I)	E12.5
Ttll8	Labyrinth (SynT-I)	E12.5
Gm49064	Labyrinth (SynT-I)	E12.5
Gm12762	Labyrinth (SynT-I)	E12.5
Gm16341	Labyrinth (SynT-I)	E12.5
Iqcf3	Labyrinth (SynT-I)	E12.5
Ip6k2	Labyrinth (SynT-I)	E14.5
Vps28	Labyrinth (SynT-I)	E14.5
Mpc2	Labyrinth (SynT-I)	E14.5
Nudt9	Labyrinth (SynT-I)	E14.5
Tnfaip1	Labyrinth (SynT-I)	E14.5
Ei24	Labyrinth (SynT-I)	E14.5
Faim	Labyrinth (SynT-I)	E14.5
Strada	Labyrinth (SynT-I)	E14.5
Elovl1	Labyrinth (SynT-I)	E14.5
Thap4	Labyrinth (SynT-I)	E14.5
Mtmr12	Labyrinth (SynT-I)	E14.5
Tulp4	Labyrinth (SynT-I)	E14.5
Hsbp1	Labyrinth (SynT-I)	E14.5
Pfdn1	Labyrinth (SynT-I)	E14.5
Acadm	Labyrinth (SynT-I)	E14.5
Gm49387	Labyrinth (SynT-I)	E14.5
Hsd17b4	Labyrinth (SynT-I)	E14.5
Tmem62	Labyrinth (SynT-I)	E14.5
Wwc1	Labyrinth (SynT-I)	E14.5
Triap1	Labyrinth (SynT-I)	E14.5
Agpat2	Labyrinth (SynT-I)	E14.5
Abhd16a	Labyrinth (SynT-I)	E14.5
Tmem177	Labyrinth (SynT-I)	E14.5
Dysf	Labyrinth (SynT-I)	E14.5
Mob3c	Labyrinth (SynT-I)	E14.5
Trib2	Labyrinth (SynT-I)	E14.5
Pex16	Labyrinth (SynT-I)	E14.5
Fbxo7	Labyrinth (SynT-I)	E14.5
Bsg	Labyrinth (SynT-I)	E14.5
Srr	Labyrinth (SynT-I)	E14.5
Ubtd1	Labyrinth (SynT-I)	E14.5
Prdx5	Labyrinth (SynT-I)	E14.5
Bst2	Labyrinth (SynT-I)	E14.5
Ralgps1	Labyrinth (SynT-I)	E14.5
Hagh	Labyrinth (SynT-I)	E14.5
Pacsin3	Labyrinth (SynT-I)	E14.5
Fam124a	Labyrinth (SynT-I)	E14.5
Tprn	Labyrinth (SynT-I)	E14.5
Plekhh3	Labyrinth (SynT-I)	E14.5
Lrrc39	Labyrinth (SynT-I)	E14.5
Ldhb	Labyrinth (SynT-I)	E14.5
Gpr137b	Labyrinth (SynT-I)	E14.5
Flvcr2	Labyrinth (SynT-I)	E14.5
Tmem125	Labyrinth (SynT-I)	E14.5
Tbc1d4	Labyrinth (SynT-I)	E14.5
Itm2a	Labyrinth (SynT-I)	E14.5
Slc5a6	Labyrinth (SynT-I)	E14.5
Mettl24	Labyrinth (SynT-I)	E14.5
Cldn4	Labyrinth (SynT-I)	E14.5
Rflnb	Labyrinth (SynT-I)	E14.5
Maoa	Labyrinth (SynT-I)	E14.5
Plcg2	Labyrinth (SynT-I)	E14.5
Exoc3l4	Labyrinth (SynT-I)	E14.5
Alpl	Labyrinth (SynT-I)	E14.5
Zfp36l3	Labyrinth (SynT-I)	E14.5
Ccdc162	Labyrinth (SynT-I)	E14.5
Cldn23	Labyrinth (SynT-I)	E14.5
Snap91	Labyrinth (SynT-I)	E14.5
Rassf6	Labyrinth (SynT-I)	E14.5
Fam90a1b	Labyrinth (SynT-I)	E14.5
Ppp1r3g	Labyrinth (SynT-I)	E14.5
Tns4	Labyrinth (SynT-I)	E14.5
Tubb3	Labyrinth (SynT-I)	E14.5
Grasp	Labyrinth (SynT-I)	E14.5
Gpr4	Labyrinth (SynT-I)	E14.5
Gprc5a	Labyrinth (SynT-I)	E14.5
Slc16a4	Labyrinth (SynT-I)	E14.5
Car4	Labyrinth (SynT-I)	E14.5
Oit3	Labyrinth (SynT-I)	E14.5
Crb3	Labyrinth (SynT-I)	E14.5
Slc40a1	Labyrinth (SynT-I)	E14.5
Prr5l	Labyrinth (SynT-I)	E14.5
Cd320	Labyrinth (SynT-I)	E14.5
2023-09-04	Labyrinth (SynT-I)	E14.5
Fabp3	Labyrinth (SynT-I)	E14.5
Vnn1	Labyrinth (SynT-I)	E14.5
Gja4	Labyrinth (SynT-I)	E14.5
Rgcc	Labyrinth (SynT-I)	E14.5
Smc2os	Labyrinth (SynT-I)	E14.5
Gm36283	Labyrinth (SynT-I)	E14.5
Gm31728	Labyrinth (SynT-I)	E14.5
Gm15972	Labyrinth (SynT-I)	E14.5
Fam81a	Labyrinth (SynT-I)	E14.5
Il1f6	Labyrinth (SynT-I)	E14.5
Tspan1	Labyrinth (SynT-I)	E14.5
Pax2	Labyrinth (SynT-I)	E14.5
Rassf10	Labyrinth (SynT-I)	E14.5
Lmtk3	Labyrinth (SynT-I)	E14.5
Sgk2	Labyrinth (SynT-I)	E14.5
Magee2	Labyrinth (SynT-I)	E14.5
Tlr12	Labyrinth (SynT-I)	E14.5
Tmem100	Labyrinth (SynT-I)	E14.5
Gm14964	Labyrinth (SynT-I)	E14.5
Xkrx	Labyrinth (SynT-I)	E14.5
Slc45a3	Labyrinth (SynT-I)	E14.5
Gm28040	Labyrinth (SynT-I)	E14.5
Susd3	Labyrinth (SynT-I)	E14.5
Rit2	Labyrinth (SynT-I)	E14.5
Ankrd23	Labyrinth (SynT-I)	E14.5
Cyp1a1	Labyrinth (SynT-I)	E14.5
Arhgef37	Labyrinth (SynT-I)	E14.5
Gm28375	Labyrinth (SynT-I)	E14.5
Dusp13	Labyrinth (SynT-I)	E14.5
Zfp385c	Labyrinth (SynT-I)	E14.5
AC133498.1	Labyrinth (SynT-I)	E14.5
Slc9a2	Labyrinth (SynT-I)	E14.5
Slc26a7	Labyrinth (SynT-I)	E14.5
Mirt1	Labyrinth (SynT-I)	E14.5
Tmem59l	Labyrinth (SynT-I)	E14.5
Zdhhc19	Labyrinth (SynT-I)	E14.5
Gm4425	Labyrinth (SynT-I)	E14.5
Itpka	Labyrinth (SynT-I)	E14.5
Fam162b	Labyrinth (SynT-I)	E14.5
S100a14	Labyrinth (SynT-I)	E14.5
Asb10	Labyrinth (SynT-I)	E14.5
Platr17	Labyrinth (SynT-I)	E14.5
Majin	Labyrinth (SynT-I)	E14.5
Fndc7	Labyrinth (SynT-I)	E14.5
Gm26888	Labyrinth (SynT-I)	E14.5
Ano7	Labyrinth (SynT-I)	E14.5
Banf2	Labyrinth (SynT-I)	E14.5
A030005L19Rik	Labyrinth (SynT-I)	E14.5
Ankdd1a	Labyrinth (SynT-I)	E14.5
Abo	Labyrinth (SynT-I)	E14.5
Gm31105	Labyrinth (SynT-I)	E14.5
Il34	Labyrinth (SynT-I)	E14.5
Gm4131	Labyrinth (SynT-I)	E14.5
Gm26808	Labyrinth (SynT-I)	E14.5
Gm45890	Labyrinth (SynT-I)	E14.5
Gm15892	Labyrinth (SynT-I)	E14.5
Gm13431	Labyrinth (SynT-I)	E14.5
Rnf212b	Labyrinth (SynT-I)	E14.5
Gm6116	Labyrinth (SynT-I)	E14.5
Phka1	Labyrinth (SynT-II)	E9.5
Shroom2	Labyrinth (SynT-II)	E9.5
Fbxl17	Labyrinth (SynT-II)	E9.5
Pign	Labyrinth (SynT-II)	E9.5
Katnal1	Labyrinth (SynT-II)	E9.5
Syk	Labyrinth (SynT-II)	E9.5
Zfp287	Labyrinth (SynT-II)	E9.5
Asap2	Labyrinth (SynT-II)	E9.5
Adarb1	Labyrinth (SynT-II)	E9.5
Cradd	Labyrinth (SynT-II)	E9.5
Dock4	Labyrinth (SynT-II)	E9.5
Sytl4	Labyrinth (SynT-II)	E9.5
Ncoa4	Labyrinth (SynT-II)	E9.5
Csgalnact1	Labyrinth (SynT-II)	E9.5
Cyyr1	Labyrinth (SynT-II)	E9.5
Rilp	Labyrinth (SynT-II)	E9.5
A830082K12Rik	Labyrinth (SynT-II)	E9.5
Ccdc159	Labyrinth (SynT-II)	E9.5
Vcpkmt	Labyrinth (SynT-II)	E9.5
Zscan29	Labyrinth (SynT-II)	E9.5
Pter	Labyrinth (SynT-II)	E9.5
Zfp788	Labyrinth (SynT-II)	E9.5
Zfp661	Labyrinth (SynT-II)	E9.5
Lrmp	Labyrinth (SynT-II)	E9.5
Ptgds	Labyrinth (SynT-II)	E9.5
Gm42418	Labyrinth (SynT-II)	E9.5
Gm45234	Labyrinth (SynT-II)	E9.5
Dach1	Labyrinth (SynT-II)	E9.5
Gm20732	Labyrinth (SynT-II)	E9.5
Gm13522	Labyrinth (SynT-II)	E9.5
Gm19557	Labyrinth (SynT-II)	E9.5
Gm48678	Labyrinth (SynT-II)	E9.5
Gm8225	Labyrinth (SynT-II)	E9.5
Ugt1a7c	Labyrinth (SynT-II)	E9.5
Gm44790	Labyrinth (SynT-II)	E9.5
Fam217a	Labyrinth (SynT-II)	E9.5
Cdh7	Labyrinth (SynT-II)	E9.5
Csde1	Labyrinth (SynT-II)	E10.5
Ccng1	Labyrinth (SynT-II)	E10.5
Usp24	Labyrinth (SynT-II)	E10.5
Mrps34	Labyrinth (SynT-II)	E10.5
Kxd1	Labyrinth (SynT-II)	E10.5
Sbds	Labyrinth (SynT-II)	E10.5
Lrch4	Labyrinth (SynT-II)	E10.5
Zfp994	Labyrinth (SynT-II)	E10.5
Mknk1	Labyrinth (SynT-II)	E10.5
Zfp626	Labyrinth (SynT-II)	E10.5
Kirrel	Labyrinth (SynT-II)	E10.5
Gimap4	Labyrinth (SynT-II)	E10.5
Kif17	Labyrinth (SynT-II)	E10.5
Meox1	Labyrinth (SynT-II)	E10.5
F2rl2	Labyrinth (SynT-II)	E10.5
Acot10	Labyrinth (SynT-II)	E10.5
Dnah12	Labyrinth (SynT-II)	E10.5
AC140300.3	Labyrinth (SynT-II)	E10.5
Gm45411	Labyrinth (SynT-II)	E10.5
Bloc1s6os	Labyrinth (SynT-II)	E10.5
Gm10681	Labyrinth (SynT-II)	E10.5
Vps4a	Labyrinth (SynT-II)	E12.5
Mgea5	Labyrinth (SynT-II)	E12.5
Ap2a1	Labyrinth (SynT-II)	E12.5
Vps26a	Labyrinth (SynT-II)	E12.5
Zbtb41	Labyrinth (SynT-II)	E12.5
Add1	Labyrinth (SynT-II)	E12.5
Ascc1	Labyrinth (SynT-II)	E12.5
Smarcal1	Labyrinth (SynT-II)	E12.5
Tctex1d2	Labyrinth (SynT-II)	E12.5
Arhgap25	Labyrinth (SynT-II)	E12.5
Gm20457	Labyrinth (SynT-II)	E12.5
Kmt5c	Labyrinth (SynT-II)	E12.5
Fam102a	Labyrinth (SynT-II)	E12.5
Zfp512b	Labyrinth (SynT-II)	E12.5
Pfn2	Labyrinth (SynT-II)	E12.5
Akap13	Labyrinth (SynT-II)	E12.5
Ammecr1l	Labyrinth (SynT-II)	E12.5
Wdr41	Labyrinth (SynT-II)	E12.5
Arl15	Labyrinth (SynT-II)	E12.5
Wasf1	Labyrinth (SynT-II)	E12.5
Gdpd5	Labyrinth (SynT-II)	E12.5
Mlxip	Labyrinth (SynT-II)	E12.5
Ctdspl	Labyrinth (SynT-II)	E12.5
Ano8	Labyrinth (SynT-II)	E12.5
Hivep3	Labyrinth (SynT-II)	E12.5
Zbtb5	Labyrinth (SynT-II)	E12.5
Gm45062	Labyrinth (SynT-II)	E12.5
Glcci1	Labyrinth (SynT-II)	E12.5
Cebpa	Labyrinth (SynT-II)	E12.5
Tgfa	Labyrinth (SynT-II)	E12.5
Ahr	Labyrinth (SynT-II)	E12.5
Hecw2	Labyrinth (SynT-II)	E12.5
Chst1	Labyrinth (SynT-II)	E12.5
Ppargc1b	Labyrinth (SynT-II)	E12.5
Ago4	Labyrinth (SynT-II)	E12.5
Rasgrp1	Labyrinth (SynT-II)	E12.5
Ccdc85a	Labyrinth (SynT-II)	E12.5
Gm30025	Labyrinth (SynT-II)	E12.5
Angel1	Labyrinth (SynT-II)	E12.5
Rph3al	Labyrinth (SynT-II)	E12.5
Gm28535	Labyrinth (SynT-II)	E12.5
Tnfsf14	Labyrinth (SynT-II)	E12.5
Pdzd7	Labyrinth (SynT-II)	E12.5
Gm1141	Labyrinth (SynT-II)	E12.5
Gm3248	Labyrinth (SynT-II)	E12.5
Cd22	Labyrinth (SynT-II)	E12.5
Khdc1c	Labyrinth (SynT-II)	E12.5
Gm13861	Labyrinth (SynT-II)	E12.5
Khdc1b	Labyrinth (SynT-II)	E12.5
Gad1os	Labyrinth (SynT-II)	E12.5
Gm10366	Labyrinth (SynT-II)	E12.5
Gm28836	Labyrinth (SynT-II)	E12.5
Spata16	Labyrinth (SynT-II)	E12.5
Dnah5	Labyrinth (SynT-II)	E12.5
Gm48383	Labyrinth (SynT-II)	E12.5
Gm15829	Labyrinth (SynT-II)	E12.5
Cntn6	Labyrinth (SynT-II)	E12.5
Gm45768	Labyrinth (SynT-II)	E12.5
Gadl1	Labyrinth (SynT-II)	E12.5
Ppp1r2	Labyrinth (SynT-II)	E12.5, E14.5
Rnf115	Labyrinth (SynT-II)	E12.5, E14.5
Slc25a51	Labyrinth (SynT-II)	E12.5, E14.5
Hibadh	Labyrinth (SynT-II)	E12.5, E14.5
Ramp2	Labyrinth (SynT-II)	E12.5, E14.5
Sptan1	Labyrinth (SynT-II)	E12.5, E14.5
Ngly1	Labyrinth (SynT-II)	E12.5, E14.5
Echs1	Labyrinth (SynT-II)	E12.5, E14.5
Atp1a1	Labyrinth (SynT-II)	E12.5, E14.5
Mettl27	Labyrinth (SynT-II)	E12.5, E14.5
Sh3glb2	Labyrinth (SynT-II)	E12.5, E14.5
Ehd4	Labyrinth (SynT-II)	E12.5, E14.5
Sh3bp5l	Labyrinth (SynT-II)	E12.5, E14.5
Atp6ap2	Labyrinth (SynT-II)	E12.5, E14.5
Mboat7	Labyrinth (SynT-II)	E12.5, E14.5
Ncoa7	Labyrinth (SynT-II)	E12.5, E14.5
Sik3	Labyrinth (SynT-II)	E12.5, E14.5
Dnajc4	Labyrinth (SynT-II)	E12.5, E14.5
Washc3	Labyrinth (SynT-II)	E12.5, E14.5
Aifm2	Labyrinth (SynT-II)	E12.5, E14.5
Stk17b	Labyrinth (SynT-II)	E12.5, E14.5
Fmnl3	Labyrinth (SynT-II)	E12.5, E14.5
Mib2	Labyrinth (SynT-II)	E12.5, E14.5
Tmem159	Labyrinth (SynT-II)	E12.5, E14.5
Zfp949	Labyrinth (SynT-II)	E12.5, E14.5
Eid2b	Labyrinth (SynT-II)	E12.5, E14.5
Fam107b	Labyrinth (SynT-II)	E12.5, E14.5
Plekha7	Labyrinth (SynT-II)	E12.5, E14.5
Glis1	Labyrinth (SynT-II)	E12.5, E14.5
Fads6	Labyrinth (SynT-II)	E12.5, E14.5
Hfe	Labyrinth (SynT-II)	E12.5, E14.5
Mcf2l	Labyrinth (SynT-II)	E12.5, E14.5
Cdc42ep2	Labyrinth (SynT-II)	E12.5, E14.5
Mtch1	Labyrinth (SynT-II)	E12.5, E14.5
Slc1a5	Labyrinth (SynT-II)	E12.5, E14.5
Fzd6	Labyrinth (SynT-II)	E12.5, E14.5
Tek	Labyrinth (SynT-II)	E12.5, E14.5
Arap3	Labyrinth (SynT-II)	E12.5, E14.5
Icam2	Labyrinth (SynT-II)	E12.5, E14.5
Arhgap26	Labyrinth (SynT-II)	E12.5, E14.5
Pcdh19	Labyrinth (SynT-II)	E12.5, E14.5
Ehbp1	Labyrinth (SynT-II)	E12.5, E14.5
Fbxo18	Labyrinth (SynT-II)	E12.5, E14.5
Acat1	Labyrinth (SynT-II)	E12.5, E14.5
Slc9a3r2	Labyrinth (SynT-II)	E12.5, E14.5
Cd93	Labyrinth (SynT-II)	E12.5, E14.5
Hlx	Labyrinth (SynT-II)	E12.5, E14.5
Grap	Labyrinth (SynT-II)	E12.5, E14.5
Robo4	Labyrinth (SynT-II)	E12.5, E14.5
Ncoa3	Labyrinth (SynT-II)	E12.5, E14.5
Purg	Labyrinth (SynT-II)	E12.5, E14.5
Frmpd1	Labyrinth (SynT-II)	E12.5, E14.5
Gm2415	Labyrinth (SynT-II)	E12.5, E14.5
Arhgef15	Labyrinth (SynT-II)	E12.5, E14.5
Abi3	Labyrinth (SynT-II)	E12.5, E14.5
Zfp366	Labyrinth (SynT-II)	E12.5, E14.5
Aplnr	Labyrinth (SynT-II)	E12.5, E14.5
Mief2	Labyrinth (SynT-II)	E12.5, E14.5
St5	Labyrinth (SynT-II)	E12.5, E14.5
Sult2b1	Labyrinth (SynT-II)	E12.5, E14.5
Prkd2	Labyrinth (SynT-II)	E12.5, E14.5
Itpkb	Labyrinth (SynT-II)	E12.5, E14.5
Plvap	Labyrinth (SynT-II)	E12.5, E14.5
Pde5a	Labyrinth (SynT-II)	E12.5, E14.5
A330009N23Rik	Labyrinth (SynT-II)	E12.5, E14.5
Tusc5	Labyrinth (SynT-II)	E12.5, E14.5
Gm13056	Labyrinth (SynT-II)	E12.5, E14.5
Col4a4	Labyrinth (SynT-II)	E12.5, E14.5
AC139671.1	Labyrinth (SynT-II)	E12.5, E14.5
Egr3	Labyrinth (SynT-II)	E12.5, E14.5
Acot9	Labyrinth (SynT-II)	E14.5
Myl12b	Labyrinth (SynT-II)	E14.5
Hscb	Labyrinth (SynT-II)	E14.5
Ebag9	Labyrinth (SynT-II)	E14.5
Cgrrf1	Labyrinth (SynT-II)	E14.5
Mcee	Labyrinth (SynT-II)	E14.5
Wdsub1	Labyrinth (SynT-II)	E14.5
Iah1	Labyrinth (SynT-II)	E14.5
Wdr35	Labyrinth (SynT-II)	E14.5
Fyn	Labyrinth (SynT-II)	E14.5
Mras	Labyrinth (SynT-II)	E14.5
Isg15	Labyrinth (SynT-II)	E14.5
Rab29	Labyrinth (SynT-II)	E14.5
Cmtm7	Labyrinth (SynT-II)	E14.5
Gngt2	Labyrinth (SynT-II)	E14.5
Fuz	Labyrinth (SynT-II)	E14.5
Lims2	Labyrinth (SynT-II)	E14.5
Fam105a	Labyrinth (SynT-II)	E14.5
Nckap1l	Labyrinth (SynT-II)	E14.5
Nudt7	Labyrinth (SynT-II)	E14.5
Gm13889	Labyrinth (SynT-II)	E14.5
Tnfsf10	Labyrinth (SynT-II)	E14.5
Crym	Labyrinth (SynT-II)	E14.5
St3gal6	Labyrinth (SynT-II)	E14.5
Clec14a	Labyrinth (SynT-II)	E14.5
Cd36	Labyrinth (SynT-II)	E14.5
Kctd12b	Labyrinth (SynT-II)	E14.5
Gm12185	Labyrinth (SynT-II)	E14.5
Ccl3	Labyrinth (SynT-II)	E14.5
Gm9968	Labyrinth (SynT-II)	E14.5
A830005F24Rik	Labyrinth (SynT-II)	E14.5
Higd1b	Labyrinth (SynT-II)	E14.5
Gbp6	Labyrinth (SynT-II)	E14.5
Serpina3f	Labyrinth (SynT-II)	E14.5
Gm32401	Labyrinth (SynT-II)	E14.5
Mlana	Labyrinth (SynT-II)	E14.5
Gm47271	Labyrinth (SynT-II)	E14.5
Med15	Labyrinth (S-TGC)	E10.5
Pnpla8	Labyrinth (S-TGC)	E10.5
Pi4kb	Labyrinth (S-TGC)	E10.5
Slc35d2	Labyrinth (S-TGC)	E10.5
Gm11973	Labyrinth (S-TGC)	E10.5
Zfp995	Labyrinth (S-TGC)	E10.5
Ttc30b	Labyrinth (S-TGC)	E10.5
Gm5113	Labyrinth (S-TGC)	E10.5
Gm17134	Labyrinth (S-TGC)	E10.5
Zufsp	Labyrinth (S-TGC)	E10.5
Tatdn1	Labyrinth (S-TGC)	E10.5
Pitpnm2	Labyrinth (S-TGC)	E10.5
Nbeal2	Labyrinth (S-TGC)	E10.5
Adap2os	Labyrinth (S-TGC)	E10.5
Gm16755	Labyrinth (S-TGC)	E10.5
Gm43597	Labyrinth (S-TGC)	E10.5
Hipk4	Labyrinth (S-TGC)	E10.5
Arhgap36	Labyrinth (S-TGC)	E10.5
Stard6	Labyrinth (S-TGC)	E10.5
Fsd1l	Labyrinth (S-TGC)	E10.5
Pih1d2	Labyrinth (S-TGC)	E10.5
Gm15964	Labyrinth (S-TGC)	E10.5
Cntd1	Labyrinth (S-TGC)	E10.5
Shank1	Labyrinth (S-TGC)	E10.5
Gm16093	Labyrinth (S-TGC)	E10.5
Gm10643	Labyrinth (S-TGC)	E10.5
Med9os	Labyrinth (S-TGC)	E10.5
Sell	Labyrinth (S-TGC)	E10.5
Klhl1	Labyrinth (S-TGC)	E10.5
Plcb2	Labyrinth (S-TGC)	E10.5
Itgae	Labyrinth (S-TGC)	E10.5
Gm3468	Labyrinth (S-TGC)	E10.5
Gm6871	Labyrinth (S-TGC)	E10.5
Zscan25	Labyrinth (S-TGC)	E10.5
Gm12264	Labyrinth (S-TGC)	E10.5
Wnt2b	Labyrinth (S-TGC)	E10.5
A930029G22Rik	Labyrinth (S-TGC)	E10.5
Gm17058	Labyrinth (S-TGC)	E10.5
2023-03-10	Labyrinth (S-TGC)	E10.5
Gm45351	Labyrinth (S-TGC)	E10.5
Kbtbd13	Labyrinth (S-TGC)	E10.5
Hepacam	Labyrinth (S-TGC)	E10.5
Ifit1bl1	Labyrinth (S-TGC)	E10.5
Mei1	Labyrinth (S-TGC)	E10.5
Gm26852	Labyrinth (S-TGC)	E10.5
Cd226	Labyrinth (S-TGC)	E10.5
Lrrc27	Labyrinth (S-TGC)	E10.5
Tusc1	Labyrinth (S-TGC)	E10.5
Cnksr1	Labyrinth (S-TGC)	E10.5
Gm45051	Labyrinth (S-TGC)	E10.5
Col25a1	Labyrinth (S-TGC)	E10.5
Gm14508	Labyrinth (S-TGC)	E10.5
Gm14393	Labyrinth (S-TGC)	E10.5
Ighd	Labyrinth (S-TGC)	E10.5
Morn5	Labyrinth (S-TGC)	E10.5
Srarp	Labyrinth (S-TGC)	E10.5
Gm13091	Labyrinth (S-TGC)	E10.5
B630019A10Rik	Labyrinth (S-TGC)	E10.5
Gm16541	Labyrinth (S-TGC)	E10.5
Plcd4	Labyrinth (S-TGC)	E10.5
Tmem190	Labyrinth (S-TGC)	E10.5
Gm9949	Labyrinth (S-TGC)	E10.5
Gm43154	Labyrinth (S-TGC)	E10.5
Gm4353	Labyrinth (S-TGC)	E10.5
Gm15567	Labyrinth (S-TGC)	E10.5
Fpr3	Labyrinth (S-TGC)	E10.5
Malrd1	Labyrinth (S-TGC)	E10.5
Gm38287	Labyrinth (S-TGC)	E10.5
Gm26530	Labyrinth (S-TGC)	E10.5
Crtam	Labyrinth (S-TGC)	E10.5
Gm47547	Labyrinth (S-TGC)	E10.5
Hsf5	Labyrinth (S-TGC)	E10.5
Sftpb	Labyrinth (S-TGC)	E10.5
Spire2	Labyrinth (S-TGC)	E10.5
Gm13842	Labyrinth (S-TGC)	E10.5
Prokr1	Labyrinth (S-TGC)	E10.5
Gsg1	Labyrinth (S-TGC)	E10.5
Dleu7	Labyrinth (S-TGC)	E10.5
Pde6a	Labyrinth (S-TGC)	E10.5
Gm34907	Labyrinth (S-TGC)	E10.5
Stap2	Labyrinth (S-TGC)	E12.5
Adcyap1r1	Labyrinth (S-TGC)	E12.5
Gm20655	Labyrinth (S-TGC)	E12.5
Pde4c	Labyrinth (S-TGC)	E12.5
Gm28379	Labyrinth (S-TGC)	E12.5
Cks1brt	Labyrinth (S-TGC)	E12.5
Mroh7	Labyrinth (S-TGC)	E12.5
Gm1070	Labyrinth (S-TGC)	E12.5
Dgkeos	Labyrinth (S-TGC)	E12.5
Gm26819	Labyrinth (S-TGC)	E12.5
Sel1l2	Labyrinth (S-TGC)	E12.5
En2	Labyrinth (S-TGC)	E12.5
Gm26756	Labyrinth (S-TGC)	E12.5
Gm20633	Labyrinth (S-TGC)	E12.5
Gm26847	Labyrinth (S-TGC)	E12.5
Zim3	Labyrinth (S-TGC)	E12.5
B3galt2	Labyrinth (S-TGC)	E12.5
Gm43703	Labyrinth (S-TGC)	E12.5
Gm26520	Labyrinth (S-TGC)	E12.5
Gm37335	Labyrinth (S-TGC)	E12.5
Gm15517	Labyrinth (S-TGC)	E12.5
Vwde	Labyrinth (S-TGC)	E12.5
Gm26649	Labyrinth (S-TGC)	E12.5
Gm26763	Labyrinth (S-TGC)	E12.5
Gm15241	Labyrinth (S-TGC)	E12.5
Gm11738	Labyrinth (S-TGC)	E12.5
Gm26825	Labyrinth (S-TGC)	E12.5
Rnf112	Labyrinth (S-TGC)	E12.5
Skint5	Labyrinth (S-TGC)	E12.5
Gm41077	Labyrinth (S-TGC)	E12.5
Vnn3	Labyrinth (S-TGC)	E12.5
Slc30a2	Labyrinth (S-TGC)	E14.5
Gnas	Labyrinth (S-TGC)	E14.5
Naaa	Labyrinth (S-TGC)	E14.5
Acvrl1	Labyrinth (S-TGC)	E14.5
Ablim2	Labyrinth (S-TGC)	E14.5
Slc18a2	Labyrinth (S-TGC)	E14.5
Gm4632	Labyrinth (S-TGC)	E14.5
Ssu2	Labyrinth (S-TGC)	E14.5
Gm26754	Labyrinth (S-TGC)	E14.5
A230083N12Rik	Labyrinth (S-TGC)	E14.5
A630023A22Rik	Labyrinth (S-TGC)	E14.5
Cyp4f17	Labyrinth (S-TGC)	E14.5
Htra4	Labyrinth (S-TGC)	E14.5
Lepr	Labyrinth (S-TGC)	E14.5
Fndc5	Labyrinth (S-TGC)	E14.5
Chst9	Labyrinth (S-TGC)	E14.5
Mlip	Labyrinth (S-TGC)	E14.5
Ltk	Labyrinth (S-TGC)	E14.5
Fsip1	Labyrinth (S-TGC)	E14.5
Gm42567	Labyrinth (S-TGC)	E14.5
Capn8	Labyrinth (S-TGC)	E14.5
Abca16	Labyrinth (S-TGC)	E14.5
Gm16907	Labyrinth (S-TGC)	E14.5
Akap11	Labyrinth (vessels)	E9.5
Cbfa2t3	Labyrinth (vessels)	E9.5
Ssbp2	Labyrinth (vessels)	E9.5
Rgs10	Labyrinth (vessels)	E9.5
Igf1r	Labyrinth (vessels)	E9.5
E130307A14Rik	Labyrinth (vessels)	E9.5
Gm20518	Labyrinth (vessels)	E9.5
Prkdc	Labyrinth (vessels)	E9.5
Uggt2	Labyrinth (vessels)	E9.5
Gm44899	Labyrinth (vessels)	E9.5
Hoxb3	Labyrinth (vessels)	E9.5
Slc2a9	Labyrinth (vessels)	E9.5
Tspyl5	Labyrinth (vessels)	E9.5
Cd46	Labyrinth (vessels)	E9.5
Gypc	Labyrinth (vessels)	E9.5
Cacna2d3	Labyrinth (vessels)	E9.5
Pcyt1b	Labyrinth (vessels)	E9.5
Armcx6	Labyrinth (vessels)	E9.5
Kirrel3	Labyrinth (vessels)	E9.5
Asxl3	Labyrinth (vessels)	E9.5
Fbxl7	Labyrinth (vessels)	E9.5
Bnc2	Labyrinth (vessels)	E9.5
Rfx3	Labyrinth (vessels)	E9.5
Il1rapl1	Labyrinth (vessels)	E9.5
B830012L14Rik	Labyrinth (vessels)	E9.5
Pcdhgc3	Labyrinth (vessels)	E9.5
Zfp955b	Labyrinth (vessels)	E9.5
Dll3	Labyrinth (vessels)	E9.5
Gm26691	Labyrinth (vessels)	E9.5
AL592169.1	Labyrinth (vessels)	E9.5
Csf2rb	Labyrinth (vessels)	E9.5
Ikzf1	Labyrinth (vessels)	E9.5
Csf2rb2	Labyrinth (vessels)	E9.5
Zfp882	Labyrinth (vessels)	E9.5
Hist1h3h	Labyrinth (vessels)	E9.5
Gm9938	Labyrinth (vessels)	E9.5
Pld5	Labyrinth (vessels)	E9.5
Cpne4	Labyrinth (vessels)	E9.5
Gpc5	Labyrinth (vessels)	E9.5
Plag1	Labyrinth (vessels)	E9.5
Gstm6	Labyrinth (vessels)	E9.5
Gm47639	Labyrinth (vessels)	E9.5
Hes5	Labyrinth (vessels)	E9.5
Dcc	Labyrinth (vessels)	E9.5
Dph1	Labyrinth (vessels)	E9.5
Pou6f2	Labyrinth (vessels)	E9.5
Gm41335	Labyrinth (vessels)	E9.5
Gm49345	Labyrinth (vessels)	E9.5
Kcnh7	Labyrinth (vessels)	E9.5
Gm37233	Labyrinth (vessels)	E9.5
Efhb	Labyrinth (vessels)	E9.5
Gm36423	Labyrinth (vessels)	E9.5
Glra1	Labyrinth (vessels)	E9.5
Cntnap5c	Labyrinth (vessels)	E9.5
Il12rb2	Labyrinth (vessels)	E9.5
Treml4	Labyrinth (vessels)	E9.5
C130026L21Rik	Labyrinth (vessels)	E9.5
Gm26853	Labyrinth (vessels)	E9.5
Dchs2	Labyrinth (vessels)	E9.5
Asb17	Labyrinth (vessels)	E9.5
Olfr56	Labyrinth (vessels)	E9.5
BC037039	Labyrinth (vessels)	E9.5
Pacrg	Labyrinth (vessels)	E9.5
Gm5086	Labyrinth (vessels)	E9.5
Gm10603	Labyrinth (vessels)	E9.5
Cabp1	Labyrinth (vessels)	E10.5
Ccdc180	Labyrinth (vessels)	E10.5
Kpna7	Labyrinth (vessels)	E10.5
Slc38a5	Labyrinth (vessels)	E10.5
Stfa1	Labyrinth (vessels)	E10.5
A3galt2	Labyrinth (vessels)	E10.5
Cacna1f	Labyrinth (vessels)	E10.5
Gm2897	Labyrinth (vessels)	E10.5
A930041C12Rik	Labyrinth (vessels)	E10.5
Nr2c2	Labyrinth (vessels)	E12.5
Parp6	Labyrinth (vessels)	E12.5
Nicn1	Labyrinth (vessels)	E12.5
Zkscan1	Labyrinth (vessels)	E12.5
Irf2bp1	Labyrinth (vessels)	E12.5
Zfp580	Labyrinth (vessels)	E12.5
Sall2	Labyrinth (vessels)	E12.5
Zfp608	Labyrinth (vessels)	E12.5
Hdac11	Labyrinth (vessels)	E12.5
Zfp119b	Labyrinth (vessels)	E12.5
Ust	Labyrinth (vessels)	E12.5
Gm10762	Labyrinth (vessels)	E12.5
Tox3	Labyrinth (vessels)	E12.5
Itpripl1	Labyrinth (vessels)	E12.5
Glrb	Labyrinth (vessels)	E12.5
Spaca6	Labyrinth (vessels)	E12.5
Rftn2	Labyrinth (vessels)	E12.5
Bbs10	Labyrinth (vessels)	E12.5
Ccl4	Labyrinth (vessels)	E12.5
D030068K23Rik	Labyrinth (vessels)	E12.5
Zfp536	Labyrinth (vessels)	E12.5
Adamtsl2	Labyrinth (vessels)	E12.5
Gm26669	Labyrinth (vessels)	E12.5
Crabp1	Labyrinth (vessels)	E12.5
Nr2f1	Labyrinth (vessels)	E12.5
Fermt1	Labyrinth (vessels)	E12.5
Fat4	Labyrinth (vessels)	E12.5
Ccdc8	Labyrinth (vessels)	E12.5
Tnik	Labyrinth (vessels)	E12.5
A930004D18Rik	Labyrinth (vessels)	E12.5
Edil3	Labyrinth (vessels)	E12.5
Tenm2	Labyrinth (vessels)	E12.5
Gm20342	Labyrinth (vessels)	E12.5
Tle2	Labyrinth (vessels)	E12.5
Zfp618	Labyrinth (vessels)	E12.5
Runx1t1	Labyrinth (vessels)	E12.5
Zdbf2	Labyrinth (vessels)	E12.5
Adam23	Labyrinth (vessels)	E12.5
Slc35f1	Labyrinth (vessels)	E12.5
Prr33	Labyrinth (vessels)	E12.5
Col17a1	Labyrinth (vessels)	E12.5
Upk3b	Labyrinth (vessels)	E12.5
Wisp1	Labyrinth (vessels)	E12.5
Grk3	Labyrinth (vessels)	E12.5
Rrad	Labyrinth (vessels)	E12.5
Mdga1	Labyrinth (vessels)	E12.5
Lrrc25	Labyrinth (vessels)	E12.5
Hk3	Labyrinth (vessels)	E12.5
Angptl6	Labyrinth (vessels)	E12.5
Fzd10	Labyrinth (vessels)	E12.5
Kcnip4	Labyrinth (vessels)	E12.5
Npy1r	Labyrinth (vessels)	E12.5
Gm47204	Labyrinth (vessels)	E12.5
Krt17	Labyrinth (vessels)	E12.5
Prrt4	Labyrinth (vessels)	E12.5
Gm128	Labyrinth (vessels)	E12.5
Ntng1	Labyrinth (vessels)	E12.5
Col11a2	Labyrinth (vessels)	E12.5
Zfp2	Labyrinth (vessels)	E12.5
Lix1	Labyrinth (vessels)	E12.5
Hoxc4	Labyrinth (vessels)	E12.5
Slc1a3	Labyrinth (vessels)	E12.5
Hoxa2	Labyrinth (vessels)	E12.5
Plxna3	Labyrinth (vessels)	E12.5
Cplx2	Labyrinth (vessels)	E12.5
Nkd2	Labyrinth (vessels)	E12.5
Tnfaip6	Labyrinth (vessels)	E12.5
Ptpro	Labyrinth (vessels)	E12.5
Elovl4	Labyrinth (vessels)	E12.5
Fam171b	Labyrinth (vessels)	E12.5
Zfp811	Labyrinth (vessels)	E12.5
Ypel4	Labyrinth (vessels)	E12.5
Rnf32	Labyrinth (vessels)	E12.5
Abcd2	Labyrinth (vessels)	E12.5
Nalcn	Labyrinth (vessels)	E12.5
A730017C20Rik	Labyrinth (vessels)	E12.5
Rapsn	Labyrinth (vessels)	E12.5
Gm49353	Labyrinth (vessels)	E12.5
Bank1	Labyrinth (vessels)	E12.5
Fsbp	Labyrinth (vessels)	E12.5
Cacna1e	Labyrinth (vessels)	E12.5
Irx5	Labyrinth (vessels)	E12.5
Brinp1	Labyrinth (vessels)	E12.5
Zfp493	Labyrinth (vessels)	E12.5
Dzip1l	Labyrinth (vessels)	E12.5
Wdr31	Labyrinth (vessels)	E12.5
Spata48	Labyrinth (vessels)	E12.5
Lin7a	Labyrinth (vessels)	E12.5
Ccdc102a	Labyrinth (vessels)	E12.5
Tbxas1	Labyrinth (vessels)	E12.5
Slc9a9	Labyrinth (vessels)	E12.5
B3galt1	Labyrinth (vessels)	E12.5
Lgi2	Labyrinth (vessels)	E12.5
Upk1b	Labyrinth (vessels)	E12.5
Fam26f	Labyrinth (vessels)	E12.5
Gm48045	Labyrinth (vessels)	E12.5
Gm48512	Labyrinth (vessels)	E12.5
Gm34342	Labyrinth (vessels)	E12.5
Dnajb13	Labyrinth (vessels)	E12.5
Ddx43	Labyrinth (vessels)	E12.5
Gm11491	Labyrinth (vessels)	E12.5
Gm19590	Labyrinth (vessels)	E12.5
Gm14827	Labyrinth (vessels)	E12.5
A530095I07Rik	Labyrinth (vessels)	E12.5
Slc44a5	Labyrinth (vessels)	E12.5
Gm15445	Labyrinth (vessels)	E12.5
Gm44037	Labyrinth (vessels)	E12.5
Prkag3	Labyrinth (vessels)	E12.5
Gm26664	Labyrinth (vessels)	E12.5
Ccdc60	Labyrinth (vessels)	E12.5
Gper1	Labyrinth (vessels)	E12.5
Grhl3	Labyrinth (vessels)	E12.5
Calb1	Labyrinth (vessels)	E12.5
Gm38843	Labyrinth (vessels)	E12.5
C030034L19Rik	Labyrinth (vessels)	E12.5
Zfp804b	Labyrinth (vessels)	E12.5
Gm44751	Labyrinth (vessels)	E12.5
Frrs1l	Labyrinth (vessels)	E12.5
Slamf1	Labyrinth (vessels)	E12.5
C230034O21Rik	Labyrinth (vessels)	E12.5
Myo15	Labyrinth (vessels)	E12.5
Pax5	Labyrinth (vessels)	E12.5
Gm37245	Labyrinth (vessels)	E12.5
Gm48163	Labyrinth (vessels)	E12.5
Hhatl	Labyrinth (vessels)	E12.5
Cfap44	Labyrinth (vessels)	E12.5
Gm36447	Labyrinth (vessels)	E12.5
Gm10390	Labyrinth (vessels)	E12.5
Syt2	Labyrinth (vessels)	E12.5
Ano3	Labyrinth (vessels)	E12.5
Slc18a3	Labyrinth (vessels)	E12.5
Cyp2j9	Labyrinth (vessels)	E12.5
Stac	Labyrinth (vessels)	E12.5
Gm16225	Labyrinth (vessels)	E12.5
Spag6	Labyrinth (vessels)	E12.5
Cers3	Labyrinth (vessels)	E12.5
AC161199.1	Labyrinth (vessels)	E12.5
Wnt3a	Labyrinth (vessels)	E12.5
Trpc5	Labyrinth (vessels)	E12.5
Gm14582	Labyrinth (vessels)	E12.5
Tpo	Labyrinth (vessels)	E12.5
Gm26693	Labyrinth (vessels)	E12.5
Siah3	Labyrinth (vessels)	E12.5
Ms4a14	Labyrinth (vessels)	E12.5
Ankrd34a	Labyrinth (vessels)	E12.5
Gm26601	Labyrinth (vessels)	E12.5
Cntnap4	Labyrinth (vessels)	E12.5
Zc3h12d	Labyrinth (vessels)	E12.5
Gm15337	Labyrinth (vessels)	E12.5
Sypl2	Labyrinth (vessels)	E12.5
Gm29266	Labyrinth (vessels)	E12.5
Gm26920	Labyrinth (vessels)	E12.5
Bnc1	Labyrinth (vessels)	E12.5
Cysltr1	Labyrinth (vessels)	E12.5
Col27a1	Labyrinth (vessels)	E12.5
Kcnmb2	Labyrinth (vessels)	E12.5
Rtl4	Labyrinth (vessels)	E12.5
Cd200r1	Labyrinth (vessels)	E12.5
Dnah11	Labyrinth (vessels)	E12.5
Gm13427	Labyrinth (vessels)	E12.5
Gm40117	Labyrinth (vessels)	E12.5
Cd101	Labyrinth (vessels)	E12.5
Wbp1	Labyrinth (vessels)	E12.5, E14.5
Gm42416	Labyrinth (vessels)	E12.5, E14.5
Zfhx3	Labyrinth (vessels)	E12.5, E14.5
Npnt	Labyrinth (vessels)	E12.5, E14.5
Anxa6	Labyrinth (vessels)	E12.5, E14.5
H1fx	Labyrinth (vessels)	E12.5, E14.5
Gpc4	Labyrinth (vessels)	E12.5, E14.5
Dchs1	Labyrinth (vessels)	E12.5, E14.5
Ncoa1	Labyrinth (vessels)	E12.5, E14.5
Gja5	Labyrinth (vessels)	E12.5, E14.5
Hmcn1	Labyrinth (vessels)	E12.5, E14.5
Sorcs2	Labyrinth (vessels)	E12.5, E14.5
Ebf4	Labyrinth (vessels)	E12.5, E14.5
Plxna4os1	Labyrinth (vessels)	E12.5, E14.5
B230217O12Rik	Labyrinth (vessels)	E12.5, E14.5
Hif3a	Labyrinth (vessels)	E12.5, E14.5
Frem2	Labyrinth (vessels)	E12.5, E14.5
Il18	Labyrinth (vessels)	E12.5, E14.5
Gm26714	Labyrinth (vessels)	E12.5, E14.5
C1ql1	Labyrinth (vessels)	E12.5, E14.5
Chst5	Labyrinth (vessels)	E12.5, E14.5
Ppp2r2b	Labyrinth (vessels)	E12.5, E14.5
Nnat	Labyrinth (vessels)	E12.5, E14.5
Col2a1	Labyrinth (vessels)	E12.5, E14.5
Krt15	Labyrinth (vessels)	E12.5, E14.5
Fmod	Labyrinth (vessels)	E12.5, E14.5
Col9a3	Labyrinth (vessels)	E12.5, E14.5
Col9a2	Labyrinth (vessels)	E12.5, E14.5
Nell1	Labyrinth (vessels)	E12.5, E14.5
Gm12963	Labyrinth (vessels)	E12.5, E14.5
Erp27	Labyrinth (vessels)	E12.5, E14.5
A830018L16Rik	Labyrinth (vessels)	E12.5, E14.5
Dyx1c1	Labyrinth (vessels)	E12.5, E14.5
Nlrp3	Labyrinth (vessels)	E12.5, E14.5
Wnt10b	Labyrinth (vessels)	E12.5, E14.5
BC065403	Labyrinth (vessels)	E12.5, E14.5
Cybrd1	Labyrinth (vessels)	E12.5, E14.5
Adarb2	Labyrinth (vessels)	E12.5, E14.5
Edn3	Labyrinth (vessels)	E12.5, E14.5
Epha5	Labyrinth (vessels)	E12.5, E14.5
Loxl4	Labyrinth (vessels)	E12.5, E14.5
Gm17090	Labyrinth (vessels)	E12.5, E14.5
Ndn	Labyrinth (vessels)	E12.5, E14.5
Nrep	Labyrinth (vessels)	E12.5, E14.5
Tril	Labyrinth (vessels)	E12.5, E14.5
Megf6	Labyrinth (vessels)	E12.5, E14.5
Gli1	Labyrinth (vessels)	E12.5, E14.5
Gabrp	Labyrinth (vessels)	E12.5, E14.5
Ebi3	Labyrinth (vessels)	E12.5, E14.5
Fat3	Labyrinth (vessels)	E12.5, E14.5
Tbxa2r	Labyrinth (vessels)	E12.5, E14.5
Rnf150	Labyrinth (vessels)	E12.5, E14.5
Col8a1	Labyrinth (vessels)	E12.5, E14.5
Thbs1	Labyrinth (vessels)	E12.5, E14.5
Gpr153	Labyrinth (vessels)	E12.5, E14.5
Cpz	Labyrinth (vessels)	E12.5, E14.5
Tnc	Labyrinth (vessels)	E12.5, E14.5
Kcnk3	Labyrinth (vessels)	E12.5, E14.5
Col4a6	Labyrinth (vessels)	E12.5, E14.5
Grm7	Labyrinth (vessels)	E12.5, E14.5
Milr1	Labyrinth (vessels)	E12.5, E14.5
Gm11772	Labyrinth (vessels)	E12.5, E14.5
Calml3	Labyrinth (vessels)	E12.5, E14.5
Thsd7b	Labyrinth (vessels)	E12.5, E14.5
Trpc5os	Labyrinth (vessels)	E12.5, E14.5
Itpr1	Labyrinth (vessels)	E14.5
Zfp521	Labyrinth (vessels)	E14.5
Pdk2	Labyrinth (vessels)	E14.5
Phactr2	Labyrinth (vessels)	E14.5
Ctnnd2	Labyrinth (vessels)	E14.5
Ikzf2	Labyrinth (vessels)	E14.5
Prkg1	Labyrinth (vessels)	E14.5
Nrxn3	Labyrinth (vessels)	E14.5
Sox6	Labyrinth (vessels)	E14.5
Hhip	Labyrinth (vessels)	E14.5
Ptprd	Labyrinth (vessels)	E14.5
Epha7	Labyrinth (vessels)	E14.5
Nfib	Labyrinth (vessels)	E14.5
Gpm6b	Labyrinth (vessels)	E14.5
Gstt1	Labyrinth (vessels)	E14.5
Ltbp1	Labyrinth (vessels)	E14.5
Ncald	Labyrinth (vessels)	E14.5
Robo2	Labyrinth (vessels)	E14.5
Igsf10	Labyrinth (vessels)	E14.5
Col8a2	Labyrinth (vessels)	E14.5
Nectin4	Labyrinth (vessels)	E14.5
Nkain4	Labyrinth (vessels)	E14.5
Gpx2	Labyrinth (vessels)	E14.5
Gm33370	Labyrinth (vessels)	E14.5
Mcmdc2	Labyrinth (vessels)	E14.5
Edaradd	Labyrinth (vessels)	E14.5
Pitx2	Labyrinth (vessels)	E14.5
Fam107a	Labyrinth (vessels)	E14.5
Ngf	Labyrinth (vessels)	E14.5
Cpxm2	Labyrinth (vessels)	E14.5
Rab38	Labyrinth (vessels)	E14.5
Colec11	Labyrinth (vessels)	E14.5
Muc16	Labyrinth (vessels)	E14.5
Paqr6	Labyrinth (vessels)	E14.5
Smco3	Labyrinth (vessels)	E14.5
BC030870	Labyrinth (vessels)	E14.5
Ptchd4	Labyrinth (vessels)	E14.5
Galnt9	Labyrinth (vessels)	E14.5
Cpa3	Labyrinth (vessels)	E14.5
Pcdh11x	Labyrinth (vessels)	E14.5
Gm9801	Labyrinth (vessels)	E14.5
Gm16499	Labyrinth (vessels)	E14.5
Rerg	Labyrinth (vessels)	E14.5
Slc7a10	Labyrinth (vessels)	E14.5
Gm28592	Labyrinth (vessels)	E14.5
Slc38a11	Labyrinth (vessels)	E14.5
Grin3b	Labyrinth (vessels)	E14.5
Defb41	Labyrinth (vessels)	E14.5
E130218I03Rik	Labyrinth (vessels)	E14.5
Pgc	Labyrinth (vessels)	E14.5
Flrt1	Labyrinth (vessels)	E14.5
Srpx2	Labyrinth (vessels)	E14.5
Sptlc3	Labyrinth (vessels)	E14.5
Stk3	Labyrinth (vessels, blood)	E9.5
Disp1	Labyrinth (vessels, blood)	E9.5
Gm49354	Labyrinth (vessels, blood)	E9.5
Sla	Labyrinth (vessels, blood)	E9.5
Gm17501	Labyrinth (vessels, blood)	E9.5
Lrrk2	Labyrinth (vessels, blood)	E9.5
Ell2	Labyrinth (vessels, blood)	E9.5
Gap43	Labyrinth (vessels, blood)	E9.5
Fam241a	Labyrinth (vessels, blood)	E9.5
Dll1	Labyrinth (vessels, blood)	E9.5
A630072M18Rik	Labyrinth (vessels, blood)	E9.5
Gm17690	Labyrinth (vessels, blood)	E9.5
Pkd1l3	Labyrinth (vessels, blood)	E9.5
Gm12905	Labyrinth (vessels, blood)	E9.5
A830010M20Rik	Labyrinth (vessels, blood)	E9.5
Camkmt	Labyrinth (vessels, blood)	E9.5
Pdpr	Labyrinth (vessels, blood)	E9.5
Vps13c	Labyrinth (vessels, blood)	E9.5
Hace1	Labyrinth (vessels, blood)	E9.5
Zfp39	Labyrinth (vessels, blood)	E9.5
Nfatc2	Labyrinth (vessels, blood)	E9.5
Xk	Labyrinth (vessels, blood)	E9.5
Zfp30	Labyrinth (vessels, blood)	E9.5
E2f2	Labyrinth (vessels, blood)	E9.5
Abcb10	Labyrinth (vessels, blood)	E9.5
Slc25a37	Labyrinth (vessels, blood)	E9.5
AC129328.1	Labyrinth (vessels, blood)	E9.5
Zfp937	Labyrinth (vessels, blood)	E9.5
Zfp993	Labyrinth (vessels, blood)	E9.5
Mtcp1	Labyrinth (vessels, blood)	E9.5
Adgrv1	Labyrinth (vessels, blood)	E9.5
Gm26786	Labyrinth (vessels, blood)	E9.5
Uty	Labyrinth (vessels, blood)	E9.5
Fndc3c1	Labyrinth (vessels, blood)	E9.5
Slit2	Labyrinth (vessels, blood)	E9.5
Zfp442	Labyrinth (vessels, blood)	E9.5
Grm8	Labyrinth (vessels, blood)	E9.5
2023-03-03	Labyrinth (vessels, blood)	E9.5
Ntf3	Labyrinth (vessels, blood)	E9.5
St6galnac5	Labyrinth (vessels, blood)	E9.5
Peg12	Labyrinth (vessels, blood)	E9.5
Btbd17	Labyrinth (vessels, blood)	E9.5
Fan1	Labyrinth (vessels, blood)	E9.5
AY036118	Labyrinth (vessels, blood)	E9.5
Gnb1l	Labyrinth (vessels, blood)	E9.5
Tbc1d8b	Labyrinth (vessels, blood)	E9.5
Zfp146	Labyrinth (vessels, blood)	E9.5
Zfp869	Labyrinth (vessels, blood)	E9.5
Hist1h3a	Labyrinth (vessels, blood)	E9.5
Hist1h2ad	Labyrinth (vessels, blood)	E9.5
Hist1h4d	Labyrinth (vessels, blood)	E9.5
Hist1h3f	Labyrinth (vessels, blood)	E9.5
Hist1h4m	Labyrinth (vessels, blood)	E9.5
Hist1h2an	Labyrinth (vessels, blood)	E9.5
Hist1h2bn	Labyrinth (vessels, blood)	E9.5
Hist2h2bb	Labyrinth (vessels, blood)	E9.5
Hist1h4c	Labyrinth (vessels, blood)	E9.5
Hist1h3c	Labyrinth (vessels, blood)	E9.5
Hist1h3i	Labyrinth (vessels, blood)	E9.5
Hist1h2ab	Labyrinth (vessels, blood)	E9.5
Hist2h2ac	Labyrinth (vessels, blood)	E9.5
Hist1h4k	Labyrinth (vessels, blood)	E9.5
Gm46218	Labyrinth (vessels, blood)	E9.5
Hist1h2bh	Labyrinth (vessels, blood)	E9.5
Tmem132d	Labyrinth (vessels, blood)	E9.5
Hist1h3g	Labyrinth (vessels, blood)	E9.5
Hist1h4f	Labyrinth (vessels, blood)	E9.5
Zscan2	Labyrinth (vessels, blood)	E9.5
Gm16386	Labyrinth (vessels, blood)	E9.5
Zfp59	Labyrinth (vessels, blood)	E9.5
Pax6	Labyrinth (vessels, blood)	E9.5
Sprr2a3	Labyrinth (vessels, blood)	E9.5
Grik1	Labyrinth (vessels, blood)	E9.5
Gm39526	Labyrinth (vessels, blood)	E9.5
Treml2	Labyrinth (vessels, blood)	E9.5
Tspan32	Labyrinth (vessels, blood)	E9.5
Ank1	Labyrinth (vessels, blood)	E9.5
Spta1	Labyrinth (vessels, blood)	E9.5
Rgs18	Labyrinth (vessels, blood)	E9.5
Gm16867	Labyrinth (vessels, blood)	E9.5
Arg1	Labyrinth (vessels, blood)	E9.5
Sox3	Labyrinth (vessels, blood)	E9.5
Zfp955a	Labyrinth (vessels, blood)	E9.5
Hist2h4	Labyrinth (vessels, blood)	E9.5
Hist1h4n	Labyrinth (vessels, blood)	E9.5
Hist2h2ab	Labyrinth (vessels, blood)	E9.5
Hist1h2bl	Labyrinth (vessels, blood)	E9.5
Slc25a21	Labyrinth (vessels, blood)	E9.5
Gucy1a2	Labyrinth (vessels, blood)	E9.5
Hist1h2ah	Labyrinth (vessels, blood)	E9.5
Trpc6	Labyrinth (vessels, blood)	E9.5
Hpse2	Labyrinth (vessels, blood)	E9.5
Gm17344	Labyrinth (vessels, blood)	E9.5
Sync	Labyrinth (vessels, blood)	E9.5
Serac1	Labyrinth (vessels, blood)	E9.5
Gm15614	Labyrinth (vessels, blood)	E9.5
Zfp583	Labyrinth (vessels, blood)	E9.5
Lefty1	Labyrinth (vessels, blood)	E9.5
Arl10	Labyrinth (vessels, blood)	E9.5
Gm14453	Labyrinth (vessels, blood)	E9.5
Gm28809	Labyrinth (vessels, blood)	E9.5
Gm13856	Labyrinth (vessels, blood)	E9.5
Gm16538	Labyrinth (vessels, blood)	E9.5
Gm7854	Labyrinth (vessels, blood)	E9.5
Bfsp2	Labyrinth (vessels, blood)	E9.5
D430001F17Rik	Labyrinth (vessels, blood)	E9.5
Chrna7	Labyrinth (vessels, blood)	E9.5
Pkd2l2	Labyrinth (vessels, blood)	E9.5
Gm14966	Labyrinth (vessels, blood)	E9.5
F630028O10Rik	Labyrinth (vessels, blood)	E9.5
Trim9	Labyrinth (vessels, blood)	E9.5
Klkb1	Labyrinth (vessels, blood)	E9.5
Kcnj10	Labyrinth (vessels, blood)	E9.5
Tnfrsf14	Labyrinth (vessels, blood)	E9.5
Gm28857	Labyrinth (vessels, blood)	E9.5
Gm48765	Labyrinth (vessels, blood)	E9.5
Rsf1os2	Labyrinth (vessels, blood)	E9.5
Gm16189	Labyrinth (vessels, blood)	E9.5
A530065N20Rik	Labyrinth (vessels, blood)	E9.5
Gm26749	Labyrinth (vessels, blood)	E9.5
AC158605.1	Labyrinth (vessels, blood)	E9.5
Pik3c2g	Labyrinth (vessels, blood)	E9.5
Gm37768	Labyrinth (vessels, blood)	E9.5
Gm10801	Labyrinth (vessels, blood)	E9.5
Gm31793	Labyrinth (vessels, blood)	E9.5
[truncated: 4,031 more rows]

## Sheet: Table S5
Table S5: Metascape pathway analysis of genes expressed in syncytiotrophoblasts and polyploid trophoblast giant cells.
GroupID	Category	Term	Description	LogP	Log(q-value)	Genes	Symbols	Subregions
4_Summary	GO Biological Processes	GO:0002040	sprouting angiogenesis	-3.77953	-0.461173	13655,21687,54409,66864,22379,23796,74144,101540,14368,15284,17979,70300,442801	Egr3,Tek,Ramp2,Clec14a,Fmnl3,Aplnr,Robo4,Prkd2,Fzd6,Hlx,Ncoa3,Fuz,Arhgef15	Labyrinth (SynT-II) E14.5
13_Summary	GO Biological Processes	GO:0098609	cell-cell adhesion	-2.28488	0	15896,17064,21687,74144,225341,233765,279653	Icam2,Cd93,Tek,Robo4,Lims2,Plekha7,Pcdh19	Labyrinth (SynT-II) E14.5
15_Summary	GO Biological Processes	GO:0050730	regulation of peptidyl-tyrosine phosphorylation	-2.11803	0	12491,14360,66610,79566,98878	Cd36,Fyn,Abi3,Sh3bp5l,Ehd4	Labyrinth (SynT-II) E14.5
3_Summary	GO Biological Processes	GO:0015698	inorganic anion transport	-3.18326	0	12740,76500,208890,330064,404545,14077,70456,229699,53945,212980,226999,12351	Cldn4,Ip6k2,Slc26a7,Slc5a6,Ano7,Fabp3,Mpc2,Slc16a4,Slc40a1,Slc45a3,Slc9a2,Car4	Labyrinth (SynT-I) E14.5
6_Summary	GO Biological Processes	GO:0006575	cellular modified amino acid metabolic process	-2.50438	0	11364,22361,193742,208890,74167,234779	Acadm,Vnn1,Abhd16a,Slc26a7,Nudt9,Plcg2	Labyrinth (SynT-I) E14.5
8_Summary	GO Biological Processes	GO:0060627	regulation of vesicle-mediated transport	-2.41107	0	18952,19762,20616,26903,56149,66914,80708,210789,234779	Septin4,Rit2,Snap91,Dysf,Tamalin,Vps28,Pacsin3,Tbc1d4,Plcg2	Labyrinth (SynT-I) E14.5
1_Summary	GO Biological Processes	GO:1903489	positive regulation of lactation	-8.63617	-4.56971	18775,18811,18812,19110,215028,215029,11941,20496,21824,383491,12669,21788,16181,18413,67623,110279,217303,241770,244595,381677	Prl3d1,Prl2c2,Prl2c3,Prl4a1,Prl3d2,Prl3d3,Atp2b2,Slc12a2,Thbd,Prdm14,Chrm1,Tfpi,Il1rn,Osm,Tm7sf3,Bcr,Cd300a,Rims4,Ces1a,Vgf	JZ (P-TGC) E9.5
2_Summary	GO Biological Processes	GO:0006694	steroid biosynthetic process	-4.84407	-1.69365	13360,14148,15497,20778,20845,244595,14149,11941,104111,16181,18413,20681,67623,381677,56018,66443,70129,234515	Dhcr7,Fdx1,Hsd3b6,Scarb1,Star,Ces1a,Fdxr,Atp2b2,Adcy3,Il1rn,Osm,Sox8,Tm7sf3,Vgf,Stard10,Tnfaip8l1,Slc44a4,Inpp4b	JZ (P-TGC) E9.5
3_Summary	GO Biological Processes	GO:0046903	secretion	-3.51358	-0.590109	11941,12669,16181,56018,70129,110279,195209,217303,241770,381677	Atp2b2,Chrm1,Il1rn,Stard10,Slc44a4,Bcr,Zfp469,Cd300a,Rims4,Vgf	JZ (P-TGC) E9.5

## Sheet: Table S6
Table S6: Genes showing spatiotemporal specificity in Figure 2.
Gene symbol	Spatial specificity	Temporal specificity
Rtn3	Allantois	E7.5 S1
Btbd7	Allantois	E7.5 S1
Gnb4	Allantois	E7.5 S1
Uxs1	Allantois	E7.5 S1
Gm20721	Allantois	E7.5 S1
Susd1	Allantois	E7.5 S1
Xylt1	Allantois	E7.5 S1
Gm29394	Allantois	E7.5 S1
Polg	Allantois	E7.5 S1
Zdhhc24	Allantois	E7.5 S1
Psme2	Allantois	E7.5 S1
Stx6	Allantois	E7.5 S1
2023-09-10	Allantois	E7.5 S1
Trp53bp2	Allantois	E7.5 S1
Zfp449	Allantois	E7.5 S1
Krba1	Allantois	E7.5 S1
Xndc1	Allantois	E7.5 S1
Ranbp6	Allantois	E7.5 S1
Gcc2	Allantois	E7.5 S1
Usp45	Allantois	E7.5 S1
Gli3	Allantois	E7.5 S1
Plin4	Allantois	E7.5 S1
Zfp467	Allantois	E7.5 S1
Mid2	Allantois	E7.5 S1
Zfp235	Allantois	E7.5 S1
Homez	Allantois	E7.5 S1
Gpr19	Allantois	E7.5 S1
Rtl8c	Allantois	E7.5 S1
Myo1f	Allantois	E7.5 S1
Tmem246	Allantois	E7.5 S1
Cadm3	Allantois	E7.5 S1
Foxf1	Allantois	E7.5 S1
Zfp959	Allantois	E7.5 S1
Sspn	Allantois	E7.5 S1
Ets1	Allantois	E7.5 S1
Pot1b	Allantois	E7.5 S1
Flywch2	Allantois	E7.5 S1
Adamts17	Allantois	E7.5 S1
Zfp516	Allantois	E7.5 S1
Peli2	Allantois	E7.5 S1
Rps6ka2	Allantois	E7.5 S1
Zc4h2	Allantois	E7.5 S1
Nbea	Allantois	E7.5 S1
She	Allantois	E7.5 S1
Kirrel	Allantois	E7.5 S1
Dsel	Allantois	E7.5 S1
Nmi	Allantois	E7.5 S1
Mapk1ip1	Allantois	E7.5 S1
Lmod1	Allantois	E7.5 S1
Pts	Allantois	E7.5 S1
Speg	Allantois	E7.5 S1
Selenoo	Allantois	E7.5 S1
Igdcc4	Allantois	E7.5 S1
Zbp1	Allantois	E7.5 S1
Iqce	Allantois	E7.5 S1
Rspo3	Allantois	E7.5 S1
Ifitm1	Allantois	E7.5 S1
Tmem88	Allantois	E7.5 S1
Mex3a	Allantois	E7.5 S1
Tnfrsf19	Allantois	E7.5 S1
Cntfr	Allantois	E7.5 S1
Kif26b	Allantois	E7.5 S1
Gm45717	Allantois	E7.5 S1
Capn6	Allantois	E7.5 S1
Kcnb2	Allantois	E7.5 S1
Bmp4	Allantois	E7.5 S1
Has2	Allantois	E7.5 S1
Ms4a4d	Allantois	E7.5 S1
Cyp39a1	Allantois	E7.5 S1
Smim24	Allantois	E7.5 S1
Sult4a1	Allantois	E7.5 S1
Wdr78	Allantois	E7.5 S1
Dgkb	Allantois	E7.5 S1
Prtg	Allantois	E7.5 S1
Tgif1	Allantois	E7.5 S1
Izumo4	Allantois	E7.5 S1
Helb	Allantois	E7.5 S1
Mthfd2l	Allantois	E7.5 S1
Ap3m2	Allantois	E7.5 S1
Slamf9	Allantois	E7.5 S1
Il6	Allantois	E7.5 S1
Gm15706	Allantois	E7.5 S1
Phf21b	Allantois	E7.5 S1
Rbm4b	Allantois	E7.5 S1
Ikbke	Allantois	E7.5 S1
Mlf1	Allantois	E7.5 S1
Pde1a	Allantois	E7.5 S1
Tchp	Allantois	E7.5 S1
Rftn1	Allantois	E7.5 S1
Raet1e	Allantois	E7.5 S1
Sec1	Allantois	E7.5 S1
Blnk	Allantois	E7.5 S1
Gm17354	Allantois	E7.5 S1
BC005561	Allantois	E7.5 S1
Tbc1d10c	Allantois	E7.5 S1
Bbs12	Allantois	E7.5 S1
Sox9	Allantois	E7.5 S1
Gdf11	Allantois	E7.5 S1
Chic1	Allantois	E7.5 S1
Ccdc157	Allantois	E7.5 S1
Sema6c	Allantois	E7.5 S1
Nkain3	Allantois	E7.5 S1
Myl7	Allantois	E7.5 S1
Ly6g6e	Allantois	E7.5 S1
Ttpa	Allantois	E7.5 S1
Zmynd12	Allantois	E7.5 S1
Ccdc40	Allantois	E7.5 S1
Tenm1	Allantois	E7.5 S1
Taf9	Allantois	E7.5 S1
Ces2b	Allantois	E7.5 S1
Gm4876	Allantois	E7.5 S1
Map7d3	Allantois	E7.5 S1
Duox2	Allantois	E7.5 S1
Gm42742	Allantois	E7.5 S1
Shox2	Allantois	E7.5 S1
Ccdc7a	Allantois	E7.5 S1
Fam131b	Allantois	E7.5 S1
Kif6	Allantois	E7.5 S1
Cap2	Allantois	E7.5 S1
Ddit4l	Allantois	E7.5 S1
Zfhx2	Allantois	E7.5 S1
Nov	Allantois	E7.5 S1
Mmp16	Allantois	E7.5 S1
Rhpn1	Allantois	E7.5 S1
Scml2	Allantois	E7.5 S1
A930024E05Rik	Allantois	E7.5 S1
Ppp4r4	Allantois	E7.5 S1
Gm48604	Allantois	E7.5 S1
Gm4707	Allantois	E7.5 S1
Gm527	Allantois	E7.5 S1
Gm28038	Allantois	E7.5 S1
Slc4a5	Allantois	E7.5 S1
Gm4673	Allantois	E7.5 S1
Gm3417	Allantois	E7.5 S1
Astn2	Allantois	E7.5 S1
Six4	Allantois	E7.5 S1
Gm42906	Allantois	E7.5 S1
Hdx	Allantois	E7.5 S1
Esr2	Allantois	E7.5 S1
Cdc37	Allantois	E7.5 S1, E8.5 S2, E8.5 S1
Vps54	Allantois	E7.5 S1, E8.5 S2, E8.5 S1
Agap1	Allantois	E7.5 S1, E8.5 S2, E8.5 S1
Ccnk	Allantois	E7.5 S1, E8.5 S2, E8.5 S1
Aagab	Allantois	E7.5 S1, E8.5 S2, E8.5 S1
Tspyl2	Allantois	E7.5 S1, E8.5 S2, E8.5 S1
Gm49380	Allantois	E7.5 S1, E8.5 S2, E8.5 S1
Tpd52l1	Allantois	E7.5 S1, E8.5 S2, E8.5 S1
Upf1	Allantois	E7.5 S1, E8.5 S2, E8.5 S1
Tldc1	Allantois	E7.5 S1, E8.5 S2, E8.5 S1
Rnf217	Allantois	E7.5 S1, E8.5 S2, E8.5 S1
Kcnip3	Allantois	E7.5 S1, E8.5 S2, E8.5 S1
Aph1a	Allantois	E7.5 S1, E8.5 S2, E8.5 S1
Rab29	Allantois	E7.5 S1, E8.5 S2, E8.5 S1
Shisa4	Allantois	E7.5 S1, E8.5 S2, E8.5 S1
Pstpip2	Allantois	E7.5 S1, E8.5 S2, E8.5 S1
Zfp40	Allantois	E7.5 S1, E8.5 S2, E8.5 S1
Dclk2	Allantois	E7.5 S1, E8.5 S2, E8.5 S1
Sema5b	Allantois	E7.5 S1, E8.5 S2, E8.5 S1
Alcam	Allantois	E7.5 S1, E8.5 S2, E8.5 S1
Wasf1	Allantois	E7.5 S1, E8.5 S2, E8.5 S1
Zfp12	Allantois	E7.5 S1, E8.5 S2, E8.5 S1
Fah	Allantois	E7.5 S1, E8.5 S2, E8.5 S1
Sirt5	Allantois	E7.5 S1, E8.5 S2, E8.5 S1
Car14	Allantois	E7.5 S1, E8.5 S2, E8.5 S1
Prdm5	Allantois	E7.5 S1, E8.5 S2, E8.5 S1
Tmem47	Allantois	E7.5 S1, E8.5 S2, E8.5 S1
Daam2	Allantois	E7.5 S1, E8.5 S2, E8.5 S1
Arhgap32	Allantois	E7.5 S1, E8.5 S2, E8.5 S1
Pnoc	Allantois	E7.5 S1, E8.5 S2, E8.5 S1
Bves	Allantois	E7.5 S1, E8.5 S2, E8.5 S1
Angpt1	Allantois	E7.5 S1, E8.5 S2, E8.5 S1
Cc2d2a	Allantois	E7.5 S1, E8.5 S2, E8.5 S1
Efnb3	Allantois	E7.5 S1, E8.5 S2, E8.5 S1
Vps37d	Allantois	E7.5 S1, E8.5 S2, E8.5 S1
Serp2	Allantois	E7.5 S1, E8.5 S2, E8.5 S1
Cdh2	Allantois	E7.5 S1, E8.5 S2, E8.5 S1
E330009J07Rik	Allantois	E7.5 S1, E8.5 S2, E8.5 S1
Togaram1	Allantois	E7.5 S1, E8.5 S2, E8.5 S1
Chst14	Allantois	E7.5 S1, E8.5 S2, E8.5 S1
Spsb4	Allantois	E7.5 S1, E8.5 S2, E8.5 S1
Ifitm2	Allantois	E7.5 S1, E8.5 S2, E8.5 S1
Fam89b	Allantois	E7.5 S1, E8.5 S2, E8.5 S1
Tnks	Allantois	E7.5 S1, E8.5 S2, E8.5 S1
Snai2	Allantois	E7.5 S1, E8.5 S2, E8.5 S1
Zfp503	Allantois	E7.5 S1, E8.5 S2, E8.5 S1
Rbfox2	Allantois	E7.5 S1, E8.5 S2, E8.5 S1
Meis1	Allantois	E7.5 S1, E8.5 S2, E8.5 S1
Phf6	Allantois	E7.5 S1, E8.5 S2, E8.5 S1
Tmem98	Allantois	E7.5 S1, E8.5 S2, E8.5 S1
Cthrc1	Allantois	E7.5 S1, E8.5 S2, E8.5 S1
Snn	Allantois	E7.5 S1, E8.5 S2, E8.5 S1
Khk	Allantois	E7.5 S1, E8.5 S2, E8.5 S1
Wnt5b	Allantois	E7.5 S1, E8.5 S2, E8.5 S1
Gsta4	Allantois	E7.5 S1, E8.5 S2, E8.5 S1
Setbp1	Allantois	E7.5 S1, E8.5 S2, E8.5 S1
Hotairm1	Allantois	E7.5 S1, E8.5 S2, E8.5 S1
Prkd1	Allantois	E7.5 S1, E8.5 S2, E8.5 S1
Spin2c	Allantois	E7.5 S1, E8.5 S2, E8.5 S1
B230312C02Rik	Allantois	E7.5 S1, E8.5 S2, E8.5 S1
Msx1	Allantois	E7.5 S1, E8.5 S2, E8.5 S1
Bambi	Allantois	E7.5 S1, E8.5 S2, E8.5 S1
Lpar4	Allantois	E7.5 S1, E8.5 S2, E8.5 S1
Scaf8	Allantois	E8.5 S2
Rnf146	Allantois	E8.5 S2
Pcolce	Allantois	E8.5 S2
Spag5	Allantois	E8.5 S2
Snx13	Allantois	E8.5 S2
Arfgap2	Allantois	E8.5 S2
Hoxd11	Allantois	E8.5 S2
Armcx5	Allantois	E8.5 S2
Mrgbp	Allantois	E8.5 S2
Sdk2	Allantois	E8.5 S2
Prkar1b	Allantois	E8.5 S2
Ncam1	Allantois	E8.5 S2
Slc2a8	Allantois	E8.5 S2
Tmem267	Allantois	E8.5 S2
Lrrc17	Allantois	E8.5 S2
Grin2a	Allantois	E8.5 S2
St8sia2	Allantois	E8.5 S2
Tepsin	Allantois	E8.5 S2
Otud3	Allantois	E8.5 S2
Ythdc2	Allantois	E8.5 S2
Tmem238l	Allantois	E8.5 S2
Carf	Allantois	E8.5 S2
Fam151b	Allantois	E8.5 S2
Nfatc4	Allantois	E8.5 S2
Npr3	Allantois	E8.5 S2
Rcsd1	Allantois	E8.5 S2
Stxbp6	Allantois	E8.5 S2
Galr2	Allantois	E8.5 S2
Adcy5	Allantois	E8.5 S2
Phldb3	Allantois	E8.5 S2
Celf4	Allantois	E8.5 S2
Clcf1	Allantois	E8.5 S2
Mrgpre	Allantois	E8.5 S2
Tnfrsf18	Allantois	E8.5 S2
Pard3b	Allantois	E8.5 S2
Prkd2	Allantois	E8.5 S2
Tnxb	Allantois	E8.5 S2
Gm13219	Allantois	E8.5 S2
Letm2	Allantois	E8.5 S2
Kctd7	Allantois	E8.5 S2
Ifi207	Allantois	E8.5 S2
Gm37305	Allantois	E8.5 S2
Ildr2	Allantois	E8.5 S2
Neu2	Allantois	E8.5 S2
Gpr161	Allantois	E8.5 S2
Dnajb5	Allantois	E8.5 S2
Stox2	Allantois	E8.5 S2
Nrbf2	Allantois	E8.5 S2
Hist1h3c	Allantois	E8.5 S2
Kif5c	Allantois	E8.5 S2
Aff2	Allantois	E8.5 S2
Pnma2	Allantois	E8.5 S2
Hist1h2ai	Allantois	E8.5 S2
Frat1	Allantois	E8.5 S2
Ciart	Allantois	E8.5 S2
Hoxd4	Allantois	E8.5 S2
Gm49333	Allantois	E8.5 S2
Gng8	Allantois	E8.5 S2
D130009I18Rik	Allantois	E8.5 S2
Zc3h6	Allantois	E8.5 S2
Calml3	Allantois	E8.5 S2
Aox2	Allantois	E8.5 S2
Stpg2	Allantois	E8.5 S2
Col9a3	Allantois	E8.5 S2
Acot10	Allantois	E8.5 S2
Mdga1	Allantois	E8.5 S2
Nr6a1os	Allantois	E8.5 S2
Cdkl1	Allantois	E8.5 S2
Gm3550	Allantois	E8.5 S2
Rab7b	Allantois	E8.5 S2
Rho	Allantois	E8.5 S2
Cdh23	Allantois	E8.5 S2
Dhx58	Allantois	E8.5 S2
Osbp2	Allantois	E8.5 S2
Gm19719	Allantois	E8.5 S2
Trabd2b	Allantois	E8.5 S2
Gm48529	Allantois	E8.5 S2
Alkal1	Allantois	E8.5 S2
Orm2	Allantois	E8.5 S2
Nmu	Allantois	E8.5 S2
Tbx1	Allantois	E8.5 S2
Nova1	Allantois	E8.5 S2
Lrrc56	Allantois	E8.5 S2
Foxc2	Allantois	E8.5 S2
Gm10605	Allantois	E8.5 S2
Inca1	Allantois	E8.5 S2
Zbtb3	Allantois	E8.5 S2
Gria3	Allantois	E8.5 S2
Gm12868	Allantois	E8.5 S2
Dlgap2	Allantois	E8.5 S2
Gm11457	Allantois	E8.5 S2
Mettl27	Allantois	E8.5 S2
Ptch2	Allantois	E8.5 S2
Hck	Allantois	E8.5 S2
Nuak1	Allantois	E8.5 S2
Ptpn13	Allantois	E8.5 S2
Mrnip	Allantois	E8.5 S2
Gm35911	Allantois	E8.5 S2
Klf8	Allantois	E8.5 S2
Gm2237	Allantois	E8.5 S2
Hoxb3os	Allantois	E8.5 S2
Rnf150	Allantois	E8.5 S2
Hmcn1	Allantois	E8.5 S2
Gpr137c	Allantois	E8.5 S2
Akr1c12	Allantois	E8.5 S2
Tlr2	Allantois	E8.5 S2
Kcnab3	Allantois	E8.5 S2
Ago4	Allantois	E8.5 S2
Tmlhe	Allantois	E8.5 S2
Mafb	Allantois	E8.5 S2
Grik5	Allantois	E8.5 S2
L1cam	Allantois	E8.5 S2
Gm31834	Allantois	E8.5 S2
Crb2	Allantois	E8.5 S2
Myh6	Allantois	E8.5 S2
Mfsd13b	Allantois	E8.5 S2
Klhl3	Allantois	E8.5 S2
Fhad1	Allantois	E8.5 S2
Zfp174	Allantois	E8.5 S2
Kifc2	Allantois	E8.5 S2
Jhy	Allantois	E8.5 S2
Ticam2	Allantois	E8.5 S2
Hoxa1	Allantois	E8.5 S2
Slc1a6	Allantois	E8.5 S2
Tnfrsf4	Allantois	E8.5 S2
Olfr543	Allantois	E8.5 S2
Gm20449	Allantois	E8.5 S2
Tmem136	Allantois	E8.5 S2
Gm10685	Allantois	E8.5 S2
Sec31b	Allantois	E8.5 S2
Catsperg1	Allantois	E8.5 S2
Gabrg1	Allantois	E8.5 S2
Nyap2	Allantois	E8.5 S2
Sfta2	Allantois	E8.5 S2
Ocstamp	Allantois	E8.5 S2
Gm14443	Allantois	E8.5 S2
Gm5868	Allantois	E8.5 S2
Insrr	Allantois	E8.5 S2
Asic3	Allantois	E8.5 S2
Gm36264	Allantois	E8.5 S2
Gm49357	Allantois	E8.5 S2
Rtkn	Allantois	E8.5 S2
Gm30025	Allantois	E8.5 S2
Ryr1	Allantois	E8.5 S2
Stmn3	Allantois	E8.5 S2
Dscam	Allantois	E8.5 S2
Wdr95	Allantois	E8.5 S2
Sh3gl2	Allantois	E8.5 S2
Nol3	Allantois	E8.5 S2
Gm13594	Allantois	E8.5 S2
Celsr2	Allantois	E8.5 S2
Gm13522	Allantois	E8.5 S2
F8	Allantois	E8.5 S2
Fhl4	Allantois	E8.5 S2
B3galt1	Allantois	E8.5 S2
Klhl32	Allantois	E8.5 S2
Lrrc3b	Allantois	E8.5 S2
Zfp652os	Allantois	E8.5 S2
Gm4419	Allantois	E8.5 S2
Slamf8	Allantois	E8.5 S2
Gm6634	Allantois	E8.5 S2
Alx4	Allantois	E8.5 S2
Mc1r	Allantois	E8.5 S2
Slc35f4	Allantois	E8.5 S2
Cd180	Allantois	E8.5 S2
Tacr3	Allantois	E8.5 S2
Slc10a1	Allantois	E8.5 S2
Shank1	Allantois	E8.5 S2
Prokr1	Allantois	E8.5 S2
Otx1	Allantois	E8.5 S2
Gm20757	Allantois	E8.5 S2
Dpysl4	Allantois	E8.5 S2
Gm16181	Allantois	E8.5 S2
Gm6277	Allantois	E8.5 S2
Gm48853	Allantois	E8.5 S2
Agap2	Allantois	E8.5 S2
Phyhd1	Allantois	E8.5 S2
Hist1h2ah	Allantois	E8.5 S2
Uroc1	Allantois	E8.5 S2
Gm10827	Allantois	E8.5 S2
AC122413.1	Allantois	E8.5 S2
Gm17276	Allantois	E8.5 S2
Gm4128	Allantois	E8.5 S2
Ypel4	Allantois	E8.5 S2
Tekt2	Allantois	E8.5 S2
Gm8225	Allantois	E8.5 S2
Ly6h	Allantois	E8.5 S2
Gm13842	Allantois	E8.5 S2
Anxa11os	Allantois	E8.5 S2
Tmeff2	Allantois	E8.5 S2
Defb25	Allantois	E8.5 S2
Rab36	Allantois	E8.5 S2
Nlgn1	Allantois	E8.5 S2
Pde7b	Allantois	E8.5 S2
Gm26881	Allantois	E8.5 S2
AI839979	Allantois	E8.5 S2
Prob1	Allantois	E8.5 S2
Fut10	Allantois	E8.5 S2
Jmjd7	Allantois	E8.5 S2
Cdsn	Allantois	E8.5 S2
Bnc2	Allantois	E8.5 S2
Fgf20	Allantois	E8.5 S2
Gli1	Allantois	E8.5 S2
Ctnnd2	Allantois	E8.5 S2
Atp7a	Allantois	E8.5 S2
Osr1	Allantois	E8.5 S2
Lrch2	Allantois	E8.5 S2
Kcnab1	Allantois	E8.5 S2
Pdzd4	Allantois	E8.5 S2
Ryr2	Allantois	E8.5 S2
Nthl1	Allantois	E8.5 S2
Mmrn1	Allantois	E8.5 S2
Zfp607b	Allantois	E8.5 S2
Gm26610	Allantois	E8.5 S2
Ccdc17	Allantois	E8.5 S2
Gm38079	Allantois	E8.5 S2
Gm48095	Allantois	E8.5 S2
Esm1	Allantois	E8.5 S2
Foxc1	Allantois	E8.5 S2
Pou6f1	Allantois	E8.5 S2
Hexim2	Allantois	E8.5 S2
Tsku	Allantois	E8.5 S2
Fgf14	Allantois	E8.5 S2
Plcxd1	Allantois	E8.5 S2
Gm20732	Allantois	E8.5 S2
Exd1	Allantois	E8.5 S2
Lgi2	Allantois	E8.5 S2
G930009F23Rik	Allantois	E8.5 S2
Plekhg6	Allantois	E8.5 S2
Afmid	Allantois	E8.5 S2
Cxcr5	Allantois	E8.5 S2
Unc5cl	Allantois	E8.5 S2
H2afx	Allantois	E8.5 S1
Tuba1a	Allantois	E8.5 S1
Ccnjl	Allantois	E8.5 S1
Prrx2	Allantois	E8.5 S1
Hist1h4b	Allantois	E8.5 S1
Palm2	Allantois	E8.5 S1
Hoxb5	Allantois	E8.5 S1
Gm28154	Allantois	E8.5 S1
Cux2	Allantois	E8.5 S1
Dazl	Allantois	E8.5 S1
Hes1	Allantois	E8.5 S1
Hoxb6	Allantois	E8.5 S1
Hey1	Allantois	E8.5 S1
Cox4i2	Allantois	E8.5 S1
Arhgap15	Allantois	E8.5 S1
Hoxa7	Allantois	E8.5 S1
Vcam1	Allantois	E8.5 S1
Ngfr	Allantois	E8.5 S1
Klf12	Allantois	E8.5 S1
Hoxb5os	Allantois	E8.5 S1
Hoxc5	Allantois	E8.5 S1
Gata5	Allantois	E8.5 S1
Etv2	Allantois	E8.5 S1
Tbx4	Allantois	E8.5 S1
Hoxaas3	Allantois	E8.5 S1
Zfp973	Allantois	E8.5 S1
Wdr93	Allantois	E8.5 S1
Lrp2bp	Allantois	E8.5 S1
Kirrel3	Allantois	E8.5 S1
Jakmip3	Allantois	E8.5 S1
Gm31728	Allantois	E8.5 S1
Gm17619	Allantois	E8.5 S1
Gm16933	Allantois	E8.5 S1
Gm12999	Allantois	E8.5 S1
Gdf3	Allantois	E8.5 S1
Cyb561a3	Allantois	E8.5 S1
Csrnp3	Allantois	E8.5 S1
Adam5	Allantois	E8.5 S1
A330035P11Rik	Allantois	E8.5 S1
A530016L24Rik	Allantois	E8.5 S1
Gm8013	Allantois	E8.5 S1
Xkr5	Allantois	E8.5 S1
Vstm2b	Allantois	E8.5 S1
Ttn	Allantois	E8.5 S1
Tsx	Allantois	E8.5 S1
Trhde	Allantois	E8.5 S1
Tbx5	Allantois	E8.5 S1
Susd5	Allantois	E8.5 S1
Sult1c2	Allantois	E8.5 S1
Slc7a14	Allantois	E8.5 S1
Slc1a2	Allantois	E8.5 S1
Scube3	Allantois	E8.5 S1
Rep15	Allantois	E8.5 S1
Plppr5	Allantois	E8.5 S1
Padi3	Allantois	E8.5 S1
Nell2	Allantois	E8.5 S1
Nalcn	Allantois	E8.5 S1
Myadml2os	Allantois	E8.5 S1
Megf10	Allantois	E8.5 S1
Kdm4d	Allantois	E8.5 S1
Kcnn2	Allantois	E8.5 S1
Kcnk7	Allantois	E8.5 S1
Hist1h2bp	Allantois	E8.5 S1
Hepacam	Allantois	E8.5 S1
Gm9918	Allantois	E8.5 S1
Gm7467	Allantois	E8.5 S1
Gm5622	Allantois	E8.5 S1
Gm45076	Allantois	E8.5 S1
Gm43948	Allantois	E8.5 S1
Gm36283	Allantois	E8.5 S1
Gm29100	Allantois	E8.5 S1
Gm26935	Allantois	E8.5 S1
Gm26508	Allantois	E8.5 S1
Gm20509	Allantois	E8.5 S1
Gm13652	Allantois	E8.5 S1
Gm10778	Allantois	E8.5 S1
Gm10644	Allantois	E8.5 S1
Gfra3	Allantois	E8.5 S1
Foxf2	Allantois	E8.5 S1
Fam189a1	Allantois	E8.5 S1
Fam171b	Allantois	E8.5 S1
Eya4	Allantois	E8.5 S1
Dnah7a	Allantois	E8.5 S1
Dbndd1	Allantois	E8.5 S1
Cpne4	Allantois	E8.5 S1
Colec11	Allantois	E8.5 S1
Cib4	Allantois	E8.5 S1
Cavin4	Allantois	E8.5 S1
Camk1g	Allantois	E8.5 S1
Bcl11a	Allantois	E8.5 S1
B230217O12Rik	Allantois	E8.5 S1
Ankdd1b	Allantois	E8.5 S1
Acsm3	Allantois	E8.5 S1
AC153364.1	Allantois	E8.5 S1
A330041J22Rik	Allantois	E8.5 S1
A930033H14Rik	Allantois	E8.5 S1
Pcdha1	Allantois	E8.5 S1
Isl1	Allantois	E8.5 S1
Hoxb8	Allantois	E8.5 S1
Hs6st2	Allantois	E8.5 S1
Sall3	Allantois	E8.5 S1
Fat3	Allantois	E8.5 S1
Lax1	Allantois	E8.5 S1
Hoxb7	Allantois	E8.5 S1
Gm37982	Allantois	E8.5 S1
Rbm24	Allantois	E8.5 S1
Itgb8	Allantois	E8.5 S1
Shd	Allantois	E8.5 S1
Hoxc6	Allantois	E8.5 S1
Hoxc10	Allantois	E8.5 S1
Gpr132	Allantois	E8.5 S1
Gm13199	Allantois	E8.5 S1
Ak8	Allantois	E8.5 S1
Gm6598	Allantois	E8.5 S1
Ebf2	Allantois	E8.5 S1
Gm49358	Allantois	E8.5 S1
Kif27	Allantois	E8.5 S1
Hoxa3	Allantois	E8.5 S1
Gm47200	Allantois	E8.5 S1
Zfp286	Allantois	E8.5 S1
Fam71e1	Allantois	E8.5 S1
Gm53	Allantois	E8.5 S1
Vit	Allantois	E8.5 S1
A530013C23Rik	Allantois	E8.5 S1
Mapk8ip2	Allantois	E8.5 S1
Ugt2b34	Allantois	E8.5 S1
Pde11a	Allantois	E8.5 S1
Gm46419	Allantois	E8.5 S1
Lipo2	Allantois	E8.5 S1
Stra6l	Allantois	E8.5 S1
AU041133	Yolk sac	E7.5 S2, E7.5 S1
Fam84b	Yolk sac	E7.5 S2, E7.5 S1
Drp2	Yolk sac	E7.5 S2, E7.5 S1
Gdap10	Yolk sac	E7.5 S2, E7.5 S1
C1qtnf3	Yolk sac	E7.5 S2, E7.5 S1
Ctf1	Yolk sac	E7.5 S2, E7.5 S1
Zfp619	Yolk sac	E7.5 S2, E7.5 S1
Rnft2	Yolk sac	E7.5 S2, E7.5 S1
C920006O11Rik	Yolk sac	E7.5 S2, E7.5 S1
Cybrd1	Yolk sac	E7.5 S2, E7.5 S1
Slc3a2	Yolk sac	E7.5 S2, E7.5 S1
Sephs2	Yolk sac	E7.5 S2, E7.5 S1
Gpbp1l1	Yolk sac	E7.5 S2, E7.5 S1
Dnmbp	Yolk sac	E7.5 S2, E7.5 S1
AI837181	Yolk sac	E7.5 S2, E7.5 S1
Dffa	Yolk sac	E7.5 S2, E7.5 S1
Aftph	Yolk sac	E7.5 S2, E7.5 S1
Ttc39a	Yolk sac	E7.5 S2, E7.5 S1
Mtmr10	Yolk sac	E7.5 S2, E7.5 S1
Zfp319	Yolk sac	E7.5 S2, E7.5 S1
Gatb	Yolk sac	E7.5 S2, E7.5 S1
Rnf141	Yolk sac	E7.5 S2, E7.5 S1
Grb7	Yolk sac	E7.5 S2, E7.5 S1
Phkb	Yolk sac	E7.5 S2, E7.5 S1
Smyd4	Yolk sac	E7.5 S2, E7.5 S1
Gtf2i	Yolk sac	E7.5 S2, E7.5 S1
Ube2d1	Yolk sac	E7.5 S2, E7.5 S1
Slc39a3	Yolk sac	E7.5 S2, E7.5 S1
Slc25a22	Yolk sac	E7.5 S2, E7.5 S1
Zfp780b	Yolk sac	E7.5 S2, E7.5 S1
Cep55	Yolk sac	E7.5 S2, E7.5 S1
Zfp809	Yolk sac	E7.5 S2, E7.5 S1
Slc7a8	Yolk sac	E7.5 S2, E7.5 S1
Etv5	Yolk sac	E7.5 S2, E7.5 S1
Car4	Yolk sac	E7.5 S2, E7.5 S1
Gldc	Yolk sac	E7.5 S2, E7.5 S1
Hdac9	Yolk sac	E7.5 S2, E7.5 S1
Npl	Yolk sac	E7.5 S2, E7.5 S1
Amn	Yolk sac	E7.5 S2, E7.5 S1
Hp	Yolk sac	E7.5 S2, E7.5 S1
Cth	Yolk sac	E7.5 S2, E7.5 S1
Gm28035	Yolk sac	E7.5 S2, E7.5 S1
Steap2	Yolk sac	E7.5 S2, E7.5 S1
Tcf19	Yolk sac	E7.5 S2, E7.5 S1
Shf	Yolk sac	E7.5 S2, E7.5 S1
Pomgnt2	Yolk sac	E7.5 S2, E7.5 S1
Dsn1	Yolk sac	E7.5 S2, E7.5 S1
Nog	Yolk sac	E7.5 S2, E7.5 S1
Sox7	Yolk sac	E7.5 S2, E7.5 S1
Pcca	Yolk sac	E7.5 S2, E7.5 S1
C130074G19Rik	Yolk sac	E7.5 S2, E7.5 S1
Cyp4f16	Yolk sac	E7.5 S2, E7.5 S1
Plscr1	Yolk sac	E7.5 S2, E7.5 S1
Ctsc	Yolk sac	E7.5 S2, E7.5 S1
Sh3tc1	Yolk sac	E7.5 S2, E7.5 S1
Slc7a7	Yolk sac	E7.5 S2, E7.5 S1
Spink1	Yolk sac	E7.5 S2, E7.5 S1
Nipsnap1	Yolk sac	E7.5 S2, E7.5 S1
Gatsl2	Yolk sac	E7.5 S2, E7.5 S1
Muc13	Yolk sac	E7.5 S2, E7.5 S1
Fam13a	Yolk sac	E7.5 S2, E7.5 S1
Gm15265	Yolk sac	E7.5 S2, E7.5 S1
Fgfr3	Yolk sac	E7.5 S2, E7.5 S1
Col27a1	Yolk sac	E7.5 S2, E7.5 S1
Ptgdr	Yolk sac	E7.5 S2, E7.5 S1
Ccdc36	Yolk sac	E7.5 S2, E7.5 S1
Sp5	Yolk sac	E7.5 S2, E7.5 S1
Ppp1r26	Yolk sac	E7.5 S2, E7.5 S1
Xcl1	Yolk sac	E7.5 S2, E7.5 S1
Tbc1d8b	Yolk sac	E7.5 S2, E7.5 S1
Egflam	Yolk sac	E7.5 S2, E7.5 S1
Lrrc55	Yolk sac	E7.5 S2, E7.5 S1
Synpr	Yolk sac	E7.5 S2, E7.5 S1
Dgkk	Yolk sac	E7.5 S2, E7.5 S1
Peli3	Yolk sac	E7.5 S2, E7.5 S1
Zfp72	Yolk sac	E7.5 S2, E7.5 S1
Tex52	Yolk sac	E7.5 S2, E7.5 S1
Gng7	Yolk sac	E7.5 S2, E7.5 S1
Abcc2	Yolk sac	E7.5 S2, E7.5 S1
Lhfpl4	Yolk sac	E7.5 S2, E7.5 S1
Rasgrf1	Yolk sac	E7.5 S2, E7.5 S1
Gm29675	Yolk sac	E7.5 S2, E7.5 S1
Cd2	Yolk sac	E7.5 S2, E7.5 S1
Ric3	Yolk sac	E7.5 S2, E7.5 S1
Gm16045	Yolk sac	E7.5 S2, E7.5 S1
Hist1h4n	Yolk sac	E7.5 S2, E7.5 S1
Mas1	Yolk sac	E7.5 S2, E7.5 S1
Gm3435	Yolk sac	E7.5 S2, E7.5 S1
Dapl1	Yolk sac	E7.5 S2, E7.5 S1
Dmc1	Yolk sac	E7.5 S2, E7.5 S1
Gm43848	Yolk sac	E7.5 S2, E7.5 S1
Zfp112	Yolk sac	E7.5 S2, E7.5 S1
AC139347.1	Yolk sac	E7.5 S2, E7.5 S1
Prdm9	Yolk sac	E7.5 S2, E7.5 S1
Zfp108	Yolk sac	E7.5 S2, E7.5 S1
Gbx2	Yolk sac	E7.5 S2, E7.5 S1
Sp140	Yolk sac	E7.5 S2, E7.5 S1
Il1b	Yolk sac	E7.5 S2, E7.5 S1
Slc17a9	Yolk sac	E7.5 S2, E7.5 S1
Pebp1	Yolk sac	E7.5 S1, E8.5 S2
Cltc	Yolk sac	E7.5 S1, E8.5 S2
Pgrmc1	Yolk sac	E7.5 S1, E8.5 S2
Soat1	Yolk sac	E7.5 S1, E8.5 S2
Stxbp2	Yolk sac	E7.5 S1, E8.5 S2
Mpnd	Yolk sac	E7.5 S1, E8.5 S2
Hsd17b11	Yolk sac	E7.5 S1, E8.5 S2
Zfp945	Yolk sac	E7.5 S1, E8.5 S2
Spns1	Yolk sac	E7.5 S1, E8.5 S2
Sft2d2	Yolk sac	E7.5 S1, E8.5 S2
Aldh18a1	Yolk sac	E7.5 S1, E8.5 S2
Smad9	Yolk sac	E7.5 S1, E8.5 S2
Glrx	Yolk sac	E7.5 S1, E8.5 S2
Pcyt2	Yolk sac	E7.5 S1, E8.5 S2
Abcd4	Yolk sac	E7.5 S1, E8.5 S2
Hook2	Yolk sac	E7.5 S1, E8.5 S2
Slc16a1	Yolk sac	E7.5 S1, E8.5 S2
Rab4a	Yolk sac	E7.5 S1, E8.5 S2
Ankmy2	Yolk sac	E7.5 S1, E8.5 S2
Ubiad1	Yolk sac	E7.5 S1, E8.5 S2
Abhd17c	Yolk sac	E7.5 S1, E8.5 S2
Mfsd12	Yolk sac	E7.5 S1, E8.5 S2
Lrig2	Yolk sac	E7.5 S1, E8.5 S2
Cachd1	Yolk sac	E7.5 S1, E8.5 S2
Coro7	Yolk sac	E7.5 S1, E8.5 S2
Scly	Yolk sac	E7.5 S1, E8.5 S2
Ctsz	Yolk sac	E7.5 S1, E8.5 S2
Stx3	Yolk sac	E7.5 S1, E8.5 S2
Dhx32	Yolk sac	E7.5 S1, E8.5 S2
Cotl1	Yolk sac	E7.5 S1, E8.5 S2
Mov10	Yolk sac	E7.5 S1, E8.5 S2
Scamp5	Yolk sac	E7.5 S1, E8.5 S2
Sccpdh	Yolk sac	E7.5 S1, E8.5 S2
Amt	Yolk sac	E7.5 S1, E8.5 S2
Amacr	Yolk sac	E7.5 S1, E8.5 S2
Haus7	Yolk sac	E7.5 S1, E8.5 S2
Slc39a8	Yolk sac	E7.5 S1, E8.5 S2
Slc13a4	Yolk sac	E7.5 S1, E8.5 S2
Slc2a3	Yolk sac	E7.5 S1, E8.5 S2
Ly75	Yolk sac	E7.5 S1, E8.5 S2
Pgap1	Yolk sac	E7.5 S1, E8.5 S2
Slc35g2	Yolk sac	E7.5 S1, E8.5 S2
Pacsin3	Yolk sac	E7.5 S1, E8.5 S2
Akap7	Yolk sac	E7.5 S1, E8.5 S2
Vwce	Yolk sac	E7.5 S1, E8.5 S2
Golim4	Yolk sac	E7.5 S1, E8.5 S2
Stoml1	Yolk sac	E7.5 S1, E8.5 S2
Erf	Yolk sac	E7.5 S1, E8.5 S2
Lrrc61	Yolk sac	E7.5 S1, E8.5 S2
Gm45713	Yolk sac	E7.5 S1, E8.5 S2
Serpinb1a	Yolk sac	E7.5 S1, E8.5 S2
Hlf	Yolk sac	E7.5 S1, E8.5 S2
Tmem141	Yolk sac	E7.5 S1, E8.5 S2
Fkbp1b	Yolk sac	E7.5 S1, E8.5 S2
Ss18l1	Yolk sac	E7.5 S1, E8.5 S2
Sobp	Yolk sac	E7.5 S1, E8.5 S2
Zfp354a	Yolk sac	E7.5 S1, E8.5 S2
Slc2a13	Yolk sac	E7.5 S1, E8.5 S2
Rsph3b	Yolk sac	E7.5 S1, E8.5 S2
Gm19426	Yolk sac	E7.5 S1, E8.5 S2
Aplp1	Yolk sac	E7.5 S1, E8.5 S2
Slc16a13	Yolk sac	E7.5 S1, E8.5 S2
Slc23a1	Yolk sac	E7.5 S1, E8.5 S2
Cyb5rl	Yolk sac	E7.5 S1, E8.5 S2
Gm14064	Yolk sac	E7.5 S1, E8.5 S2
Gm43720	Yolk sac	E7.5 S1, E8.5 S2
Sytl3	Yolk sac	E7.5 S1, E8.5 S2
Gm31718	Yolk sac	E7.5 S1, E8.5 S2
Dnah7b	Yolk sac	E7.5 S1, E8.5 S2
Elavl2	Yolk sac	E7.5 S1, E8.5 S2
Chst3	Yolk sac	E7.5 S1, E8.5 S2
Nol4	Yolk sac	E7.5 S1, E8.5 S2
Gm44148	Yolk sac	E7.5 S1, E8.5 S2
Rab11a	Yolk sac	E7.5 S1, E8.5 S1
Hacd2	Yolk sac	E7.5 S1, E8.5 S1
Timm17b	Yolk sac	E7.5 S1, E8.5 S1
Vps41	Yolk sac	E7.5 S1, E8.5 S1
Tmem97	Yolk sac	E7.5 S1, E8.5 S1
Gyg	Yolk sac	E7.5 S1, E8.5 S1
Msantd4	Yolk sac	E7.5 S1, E8.5 S1
Dmxl1	Yolk sac	E7.5 S1, E8.5 S1
Abcd3	Yolk sac	E7.5 S1, E8.5 S1
Id4	Yolk sac	E7.5 S1, E8.5 S1
Tab3	Yolk sac	E7.5 S1, E8.5 S1
Hivep3	Yolk sac	E7.5 S1, E8.5 S1
Usp11	Yolk sac	E7.5 S1, E8.5 S1
Nid2	Yolk sac	E7.5 S1, E8.5 S1
Mdrl	Yolk sac	E7.5 S1, E8.5 S1
Klc4	Yolk sac	E7.5 S1, E8.5 S1
Rhebl1	Yolk sac	E7.5 S1, E8.5 S1
Cgn	Yolk sac	E7.5 S1, E8.5 S1
Nwd1	Yolk sac	E7.5 S1, E8.5 S1
Aplnr	Yolk sac	E7.5 S1, E8.5 S1
Tbc1d31	Yolk sac	E7.5 S1, E8.5 S1
Abcc4	Yolk sac	E7.5 S1, E8.5 S1
Depdc7	Yolk sac	E7.5 S1, E8.5 S1
Cdc14b	Yolk sac	E7.5 S1, E8.5 S1
Apoc1	Yolk sac	E7.5 S1, E8.5 S1
Cldn6	Yolk sac	E7.5 S1, E8.5 S1
Cited1	Yolk sac	E7.5 S1, E8.5 S1
Iqgap2	Yolk sac	E7.5 S1, E8.5 S1
Dusp6	Yolk sac	E7.5 S1, E8.5 S1
Akr1b10	Yolk sac	E7.5 S1, E8.5 S1
Immp2l	Yolk sac	E7.5 S1, E8.5 S1
Oat	Yolk sac	E7.5 S1, E8.5 S1
Mylip	Yolk sac	E7.5 S1, E8.5 S1
Tmem143	Yolk sac	E7.5 S1, E8.5 S1
Rhobtb1	Yolk sac	E7.5 S1, E8.5 S1
Etv4	Yolk sac	E7.5 S1, E8.5 S1
Fjx1	Yolk sac	E7.5 S1, E8.5 S1
Fam69a	Yolk sac	E7.5 S1, E8.5 S1
Grtp1	Yolk sac	E7.5 S1, E8.5 S1
Camkk2	Yolk sac	E7.5 S1, E8.5 S1
Slc38a6	Yolk sac	E7.5 S1, E8.5 S1
Tspan12	Yolk sac	E7.5 S1, E8.5 S1
Emb	Yolk sac	E7.5 S1, E8.5 S1
Stx7	Yolk sac	E7.5 S1, E8.5 S1
Mogat2	Yolk sac	E7.5 S1, E8.5 S1
Bex4	Yolk sac	E7.5 S1, E8.5 S1
Gpc3	Yolk sac	E7.5 S1, E8.5 S1
Ctsh	Yolk sac	E7.5 S1, E8.5 S1
Apoe	Yolk sac	E7.5 S1, E8.5 S1
Dab2	Yolk sac	E7.5 S1, E8.5 S1
Apoc2	Yolk sac	E7.5 S1, E8.5 S1
Thnsl2	Yolk sac	E7.5 S1, E8.5 S1
Myo5b	Yolk sac	E7.5 S1, E8.5 S1
Asah2	Yolk sac	E7.5 S1, E8.5 S1
Gm45799	Yolk sac	E7.5 S1, E8.5 S1
Hydin	Yolk sac	E7.5 S1, E8.5 S1
Zfp970	Yolk sac	E7.5 S1, E8.5 S1
Ppp1r14c	Yolk sac	E7.5 S1, E8.5 S1
Zcwpw1	Yolk sac	E7.5 S1, E8.5 S1
Eda	Yolk sac	E7.5 S1, E8.5 S1
Esrrg	Yolk sac	E7.5 S1, E8.5 S1
Spry3	Yolk sac	E7.5 S1, E8.5 S1
Tdrd5	Yolk sac	E7.5 S1, E8.5 S1
Hist1h2bb	Yolk sac	E7.5 S1, E8.5 S1
Ddx4	Yolk sac	E7.5 S1, E8.5 S1
Rims2	Yolk sac	E7.5 S1, E8.5 S1
Degs1	Yolk sac	E8.5 S2
Epg5	Yolk sac	E8.5 S2
Dcaf15	Yolk sac	E8.5 S2
Sufu	Yolk sac	E8.5 S2
Dusp22	Yolk sac	E8.5 S2
Pla2g6	Yolk sac	E8.5 S2
Rasal2	Yolk sac	E8.5 S2
Ubqln2	Yolk sac	E8.5 S2
Podxl	Yolk sac	E8.5 S2
Ehd1	Yolk sac	E8.5 S2
Agrn	Yolk sac	E8.5 S2
Arhgap12	Yolk sac	E8.5 S2
Fgfrl1	Yolk sac	E8.5 S2
Igfbp5	Yolk sac	E8.5 S2
Rogdi	Yolk sac	E8.5 S2
Ermp1	Yolk sac	E8.5 S2
Plrg1	Yolk sac	E8.5 S2
G6pdx	Yolk sac	E8.5 S2
Golga4	Yolk sac	E8.5 S2
Pex7	Yolk sac	E8.5 S2
Pdgfb	Yolk sac	E8.5 S2
Klhl7	Yolk sac	E8.5 S2
Pomt1	Yolk sac	E8.5 S2
Wnk4	Yolk sac	E8.5 S2
Serinc5	Yolk sac	E8.5 S2
Meg3	Yolk sac	E8.5 S2
Mirg	Yolk sac	E8.5 S2
Sfmbt1	Yolk sac	E8.5 S2
Slc26a2	Yolk sac	E8.5 S2
Prss12	Yolk sac	E8.5 S2
Cd14	Yolk sac	E8.5 S2
Slc43a2	Yolk sac	E8.5 S2
Nsmf	Yolk sac	E8.5 S2
Cldn7	Yolk sac	E8.5 S2
Rab11fip4	Yolk sac	E8.5 S2
Tdrp	Yolk sac	E8.5 S2
Pqlc2	Yolk sac	E8.5 S2
Ppt2	Yolk sac	E8.5 S2
Zdhhc9	Yolk sac	E8.5 S2
Trim2	Yolk sac	E8.5 S2
Morc4	Yolk sac	E8.5 S2
Lgmn	Yolk sac	E8.5 S2
Slc9a3r1	Yolk sac	E8.5 S2
Lrp2	Yolk sac	E8.5 S2
Abca3	Yolk sac	E8.5 S2
Exoc6	Yolk sac	E8.5 S2
Palm3	Yolk sac	E8.5 S2
Clic6	Yolk sac	E8.5 S2
Mttp	Yolk sac	E8.5 S2
Prkaa2	Yolk sac	E8.5 S2
Herc3	Yolk sac	E8.5 S2
Fgf1	Yolk sac	E8.5 S2
Efcab2	Yolk sac	E8.5 S2
Zdbf2	Yolk sac	E8.5 S2
Oit3	Yolk sac	E8.5 S2
Bicd1	Yolk sac	E8.5 S2
Ppp1r18os	Yolk sac	E8.5 S2
Cldn11	Yolk sac	E8.5 S2
Fgfr4	Yolk sac	E8.5 S2
Cyp2b13	Yolk sac	E8.5 S2
Aldh1l1	Yolk sac	E8.5 S2
Nsun3	Yolk sac	E8.5 S2
Ttll1	Yolk sac	E8.5 S2
Entpd6	Yolk sac	E8.5 S2
Bend4	Yolk sac	E8.5 S2
Gm16861	Yolk sac	E8.5 S2
AC160336.1	Yolk sac	E8.5 S2
Epm2a	Yolk sac	E8.5 S2
Per3	Yolk sac	E8.5 S2
Ddo	Yolk sac	E8.5 S2
Zfp335os	Yolk sac	E8.5 S2
Wdpcp	Yolk sac	E8.5 S2
Gm26697	Yolk sac	E8.5 S2
Gstt2	Yolk sac	E8.5 S2
Gria4	Yolk sac	E8.5 S2
Aqp3	Yolk sac	E8.5 S2
Cldn2	Yolk sac	E8.5 S2
BC025446	Yolk sac	E8.5 S2
Slc6a20b	Yolk sac	E8.5 S2
Slc6a15	Yolk sac	E8.5 S2
Aspa	Yolk sac	E8.5 S2
Pyroxd2	Yolk sac	E8.5 S2
Gm20324	Yolk sac	E8.5 S2
Gm17178	Yolk sac	E8.5 S2
Arhgef9	Yolk sac	E8.5 S2
Kcnj12	Yolk sac	E8.5 S2
Opcml	Yolk sac	E8.5 S2
Zfp715	Yolk sac	E8.5 S2
Zfp758	Yolk sac	E8.5 S2
Pdgfrl	Yolk sac	E8.5 S2
Ptpn21	Yolk sac	E8.5 S2
Arid5a	Yolk sac	E8.5 S2
Hps4	Yolk sac	E8.5 S2
Wdr19	Yolk sac	E8.5 S2
Ppp1r16b	Yolk sac	E8.5 S2
Tmem81	Yolk sac	E8.5 S2
Usp13	Yolk sac	E8.5 S2
Pdgfd	Yolk sac	E8.5 S2
Slco4c1	Yolk sac	E8.5 S2
D130017N08Rik	Yolk sac	E8.5 S2
Gm47545	Yolk sac	E8.5 S2
Gm26718	Yolk sac	E8.5 S2
Tmem198	Yolk sac	E8.5 S2
Cplx3	Yolk sac	E8.5 S2
Dcst1	Yolk sac	E8.5 S2
Slc16a7	Yolk sac	E8.5 S2
Gm26848	Yolk sac	E8.5 S2
Cacna1g	Yolk sac	E8.5 S2
Ano9	Yolk sac	E8.5 S2
Pdzd2	Yolk sac	E8.5 S2
Mfsd4b3	Yolk sac	E8.5 S2
Gm43661	Yolk sac	E8.5 S2
Slc9a5	Yolk sac	E8.5 S2
C1qtnf7	Yolk sac	E8.5 S2
Trim65	Yolk sac	E8.5 S2
Gm28727	Yolk sac	E8.5 S2
Cmbl	Yolk sac	E8.5 S2
Lrrd1	Yolk sac	E8.5 S2
Gm15614	Yolk sac	E8.5 S2
Naip5	Yolk sac	E8.5 S2
Gm48551	Yolk sac	E8.5 S2
Faddos	Yolk sac	E8.5 S2
Ldlrad4	Yolk sac	E8.5 S2
Sgcz	Yolk sac	E8.5 S2
Gm5532	Yolk sac	E8.5 S2
Gcom1	Yolk sac	E8.5 S2
Zfp708	Yolk sac	E8.5 S2
Zbtb49	Yolk sac	E8.5 S2
Zfp869	Yolk sac	E8.5 S2
Grb14	Yolk sac	E8.5 S2
Dmrta2	Yolk sac	E8.5 S2
Slc19a3	Yolk sac	E8.5 S2
Cyp2d26	Yolk sac	E8.5 S2
Fzd9	Yolk sac	E8.5 S2
Gimap3	Yolk sac	E8.5 S2
Pm20d1	Yolk sac	E8.5 S2
Pgbd5	Yolk sac	E8.5 S2
Tmem151b	Yolk sac	E8.5 S2
Dlx5	Yolk sac	E8.5 S2
Eno4	Yolk sac	E8.5 S2
Zglp1	Yolk sac	E8.5 S2
Sptssb	Yolk sac	E8.5 S2
Sp7	Yolk sac	E8.5 S2
Plekhb1	Yolk sac	E8.5 S2
Mdga2	Yolk sac	E8.5 S2
Fndc8	Yolk sac	E8.5 S2
Fam166a	Yolk sac	E8.5 S2
Brinp3	Yolk sac	E8.5 S2
Eno1b	Yolk sac	E8.5 S2
Asxl3	Yolk sac	E8.5 S2
Shisa6	Yolk sac	E8.5 S2
Gm15222	Yolk sac	E8.5 S2
Pdzrn4	Yolk sac	E8.5 S2
A630001G21Rik	Yolk sac	E8.5 S2
Miat	Yolk sac	E8.5 S2
Gm10602	Yolk sac	E8.5 S2
Tlr12	Yolk sac	E8.5 S2
Adra1a	Yolk sac	E8.5 S2
Glt8d2	Yolk sac	E8.5 S2
Gm10658	Yolk sac	E8.5 S2
Pcdhb5	Yolk sac	E8.5 S2
Fkbp6	Yolk sac	E8.5 S2
Gm26737	Yolk sac	E8.5 S2
Gm20275	Yolk sac	E8.5 S2
Cldn34c1	Yolk sac	E8.5 S2
Lect2	Yolk sac	E8.5 S2
Sod3	Yolk sac	E8.5 S2
Clip4	Yolk sac	E8.5 S2
Misp	Yolk sac	E8.5 S2
Aoah	Yolk sac	E8.5 S2
Npff	Yolk sac	E8.5 S2
Nppa	Yolk sac	E8.5 S2
Gm37267	Yolk sac	E8.5 S2
Gpr39	Yolk sac	E8.5 S2
Gm28523	Yolk sac	E8.5 S2
Lrrc25	Yolk sac	E8.5 S2
Gm41030	Yolk sac	E8.5 S2
AI481877	Yolk sac	E8.5 S2
Gm14546	Yolk sac	E8.5 S2
Rbfox1	Yolk sac	E8.5 S2
Rwdd3	Yolk sac	E8.5 S2
Gm26759	Yolk sac	E8.5 S2
Ak9	Yolk sac	E8.5 S2
Tstd1	Yolk sac	E8.5 S2
Ctnna2	Yolk sac	E8.5 S2
Gm10282	Yolk sac	E8.5 S2
Gm20468	Yolk sac	E8.5 S2
Gm16008	Yolk sac	E8.5 S2
Crygn	Yolk sac	E8.5 S2
Susd3	Yolk sac	E8.5 S2
Rasgef1c	Yolk sac	E8.5 S2
Fndc10	Yolk sac	E8.5 S2
Igsf1	Yolk sac	E8.5 S2
Tmem150c	Yolk sac	E8.5 S2
Rdx	Yolk sac	E8.5 S1
Vps29	Yolk sac	E8.5 S1
Plin3	Yolk sac	E8.5 S1
Snx2	Yolk sac	E8.5 S1
Gcsh	Yolk sac	E8.5 S1
Spats2	Yolk sac	E8.5 S1
Mpp5	Yolk sac	E8.5 S1
Ptpn14	Yolk sac	E8.5 S1
Pmm2	Yolk sac	E8.5 S1
Asb8	Yolk sac	E8.5 S1
Epha1	Yolk sac	E8.5 S1
Stat5a	Yolk sac	E8.5 S1
Ppp6r2	Yolk sac	E8.5 S1
Myo6	Yolk sac	E8.5 S1
Snx27	Yolk sac	E8.5 S1
Ttc32	Yolk sac	E8.5 S1
Myo7a	Yolk sac	E8.5 S1
L1td1	Yolk sac	E8.5 S1
Lrp11	Yolk sac	E8.5 S1
Bmt2	Yolk sac	E8.5 S1
Gm28051	Yolk sac	E8.5 S1
Fgd4	Yolk sac	E8.5 S1
Gm20687	Yolk sac	E8.5 S1
Rsg1	Yolk sac	E8.5 S1
Ccdc120	Yolk sac	E8.5 S1
Mccc2	Yolk sac	E8.5 S1
Tom1l1	Yolk sac	E8.5 S1
Tnfsfm13	Yolk sac	E8.5 S1
Rnf122	Yolk sac	E8.5 S1
Polh	Yolk sac	E8.5 S1
Inpp5f	Yolk sac	E8.5 S1
Flrt3	Yolk sac	E8.5 S1
Epb41l3	Yolk sac	E8.5 S1
Dcbld1	Yolk sac	E8.5 S1
Gstt3	Yolk sac	E8.5 S1
Gata6	Yolk sac	E8.5 S1
Gata4	Yolk sac	E8.5 S1
Rbks	Yolk sac	E8.5 S1
Trpm6	Yolk sac	E8.5 S1
Igsf5	Yolk sac	E8.5 S1
Lrig3	Yolk sac	E8.5 S1
Tnfsf12	Yolk sac	E8.5 S1
Enpp2	Yolk sac	E8.5 S1
Gm37933	Yolk sac	E8.5 S1
Gm38399	Yolk sac	E8.5 S1
Dpp4	Yolk sac	E8.5 S1
Pid1	Yolk sac	E8.5 S1
Hykk	Yolk sac	E8.5 S1
Plch1	Yolk sac	E8.5 S1
Espn	Yolk sac	E8.5 S1
Osbpl6	Yolk sac	E8.5 S1
Foxa3	Yolk sac	E8.5 S1
Kcng1	Yolk sac	E8.5 S1
Cplx2	Yolk sac	E8.5 S1
Fam78a	Yolk sac	E8.5 S1
Gm26590	Yolk sac	E8.5 S1
Tmsb15b2	Yolk sac	E8.5 S1
Igsf23	Yolk sac	E8.5 S1
Hnf1aos1	Yolk sac	E8.5 S1
Zar1	Yolk sac	E8.5 S1
Bcas3os1	Yolk sac	E8.5 S1
Nell1	Yolk sac	E8.5 S1
Gm13031	Yolk sac	E8.5 S1
Traf3ip3	Yolk sac	E8.5 S1
Rnf32	Yolk sac	E8.5 S1
Myo5c	Yolk sac	E8.5 S1
Fabp1	Yolk sac	E8.5 S1
Apln	Yolk sac	E8.5 S1
Haao	Yolk sac	E8.5 S1
Gpd1	Yolk sac	E8.5 S1
Lin7b	Yolk sac	E8.5 S1
Lcat	Yolk sac	E8.5 S1
Uckl1os	Yolk sac	E8.5 S1
Pdzph1	Yolk sac	E8.5 S1
Pllp	Yolk sac	E8.5 S1
Eci3	Yolk sac	E8.5 S1
Fzd10	Yolk sac	E8.5 S1
Etaa1os	Yolk sac	E8.5 S1
Gpr179	Yolk sac	E8.5 S1
Scn2a	Yolk sac	E8.5 S1
Ly6i	Yolk sac	E8.5 S1
Gm26760	Yolk sac	E8.5 S1
B830012L14Rik	Yolk sac	E8.5 S1
Celf6	Yolk sac	E8.5 S1
Car8	Yolk sac	E8.5 S1
Zfp618	Yolk sac	E8.5 S1
Slc5a11	Yolk sac	E8.5 S1
Zfp442	Yolk sac	E8.5 S1
Heatr4	Yolk sac	E8.5 S1
Kcnrg	Yolk sac	E8.5 S1
Abca8a	Yolk sac	E8.5 S1
Zfp114	Yolk sac	E8.5 S1
Gm31793	Yolk sac	E8.5 S1
Pcdhgc4	Yolk sac	E8.5 S1
AI838599	Yolk sac	E8.5 S1
Arf4os	Yolk sac	E8.5 S1
Pik3c2g	Yolk sac	E8.5 S1
Gm49201	Yolk sac	E8.5 S1
Shisa9	Yolk sac	E8.5 S1
Kcnj15	Yolk sac	E8.5 S1
Itgae	Yolk sac	E8.5 S1
AC163040.1	Yolk sac	E8.5 S1
Chrm2	Yolk sac	E8.5 S1
Tfec	Yolk sac	E8.5 S1
Pkdrej	Yolk sac	E8.5 S1
Pde1c	Yolk sac	E8.5 S1
Lrrc18	Yolk sac	E8.5 S1
Jph4	Yolk sac	E8.5 S1
Gm49189	Yolk sac	E8.5 S1
Gm28306	Yolk sac	E8.5 S1
Fam221b	Yolk sac	E8.5 S1
Fam155a	Yolk sac	E8.5 S1
Adgrg5	Yolk sac	E8.5 S1
Dnaaf1	Yolk sac	E8.5 S1
Ccl24	Yolk sac	E8.5 S1
AL589670.1	Yolk sac	E8.5 S1
Bmx	Yolk sac	E8.5 S1
Klra3	Yolk sac	E8.5 S1
Gm39090	Yolk sac	E8.5 S1
Il27ra	Yolk sac	E8.5 S1
Gm31659	Yolk sac	E8.5 S1
Mlxipl	Yolk sac	E8.5 S1
AC154683.1	Yolk sac	E8.5 S1
Arl10	Yolk sac	E8.5 S1
Gm4577	Yolk sac	E8.5 S1
AI504432	Yolk sac	E8.5 S1
Hist1h3h	Yolk sac	E8.5 S1
Egfem1	Yolk sac	E8.5 S1
Zfp804a	Yolk sac	E8.5 S1
Asic4	Yolk sac	E8.5 S1
Uprt	Yolk sac	E8.5 S1
Cysltr1	Yolk sac	E8.5 S1
Gm36975	Yolk sac	E8.5 S1
Methig1	Yolk sac	E8.5 S1
Rcan2	Yolk sac	E8.5 S1
Ccdc160	Yolk sac	E8.5 S1
Gm16083	Yolk sac	E8.5 S1
Gdf6	Yolk sac	E8.5 S1
Sync	Yolk sac	E8.5 S1
Tmem41b	Yolk sac	E8.5 S1, E9.5 S1
Fbxl6	Yolk sac	E8.5 S1, E9.5 S1
Patj	Yolk sac	E8.5 S1, E9.5 S1
Washc2	Yolk sac	E8.5 S1, E9.5 S1
Igfbp4	Yolk sac	E8.5 S1, E9.5 S1
Plod3	Yolk sac	E8.5 S1, E9.5 S1
Gss	Yolk sac	E8.5 S1, E9.5 S1
Plxnb2	Yolk sac	E8.5 S1, E9.5 S1
C2cd2l	Yolk sac	E8.5 S1, E9.5 S1
Ppp1r21	Yolk sac	E8.5 S1, E9.5 S1
Pecr	Yolk sac	E8.5 S1, E9.5 S1
Tedc1	Yolk sac	E8.5 S1, E9.5 S1
Morf4l2	Yolk sac	E8.5 S1, E9.5 S1
Mfsd1	Yolk sac	E8.5 S1, E9.5 S1
Tmx2	Yolk sac	E8.5 S1, E9.5 S1
Ltbr	Yolk sac	E8.5 S1, E9.5 S1
Tpcn1	Yolk sac	E8.5 S1, E9.5 S1
Dgat2	Yolk sac	E8.5 S1, E9.5 S1
Xlr3a	Yolk sac	E8.5 S1, E9.5 S1
Aldh7a1	Yolk sac	E8.5 S1, E9.5 S1
Ddt	Yolk sac	E8.5 S1, E9.5 S1
Gcat	Yolk sac	E8.5 S1, E9.5 S1
Sec14l2	Yolk sac	E8.5 S1, E9.5 S1
Olfr1033	Yolk sac	E8.5 S1, E9.5 S1
Gnpda1	Yolk sac	E8.5 S1, E9.5 S1
Abcg2	Yolk sac	E8.5 S1, E9.5 S1
Lrpap1	Yolk sac	E8.5 S1, E9.5 S1
Cryz	Yolk sac	E8.5 S1, E9.5 S1
Pgap3	Yolk sac	E8.5 S1, E9.5 S1
Ralgapa2	Yolk sac	E8.5 S1, E9.5 S1
Rnf130	Yolk sac	E8.5 S1, E9.5 S1
Ank2	Yolk sac	E8.5 S1, E9.5 S1
Chmp4c	Yolk sac	E8.5 S1, E9.5 S1
Sord	Yolk sac	E8.5 S1, E9.5 S1
Vil1	Yolk sac	E8.5 S1, E9.5 S1
Gipc2	Yolk sac	E8.5 S1, E9.5 S1
Cubn	Yolk sac	E8.5 S1, E9.5 S1
Apom	Yolk sac	E8.5 S1, E9.5 S1
Qprt	Yolk sac	E8.5 S1, E9.5 S1
Ddc	Yolk sac	E8.5 S1, E9.5 S1
Pcbd1	Yolk sac	E8.5 S1, E9.5 S1
Bex2	Yolk sac	E8.5 S1, E9.5 S1
Pla2g12b	Yolk sac	E8.5 S1, E9.5 S1
Car7	Yolk sac	E8.5 S1, E9.5 S1
Apoa1	Yolk sac	E8.5 S1, E9.5 S1
Apob	Yolk sac	E8.5 S1, E9.5 S1
Ttr	Yolk sac	E8.5 S1, E9.5 S1
Aass	Yolk sac	E8.5 S1, E9.5 S1
Zfp949	Yolk sac	E8.5 S1, E9.5 S1
Parp8	Yolk sac	E8.5 S1, E9.5 S1
Emp2	Yolk sac	E8.5 S1, E9.5 S1
Hdhd3	Yolk sac	E8.5 S1, E9.5 S1
Tnfsf13os	Yolk sac	E8.5 S1, E9.5 S1
Gm14085	Yolk sac	E8.5 S1, E9.5 S1
Nudt10	Yolk sac	E8.5 S1, E9.5 S1
Dnajc22	Yolk sac	E8.5 S1, E9.5 S1
Nkain4	Yolk sac	E8.5 S1, E9.5 S1
Lpar3	Yolk sac	E8.5 S1, E9.5 S1
Soat2	Yolk sac	E8.5 S1, E9.5 S1
Rap1gap2	Yolk sac	E8.5 S1, E9.5 S1
Aldob	Yolk sac	E8.5 S1, E9.5 S1
Erich4	Yolk sac	E8.5 S1, E9.5 S1
Trim46	Yolk sac	E8.5 S1, E9.5 S1
AI464131	Yolk sac	E8.5 S1, E9.5 S1
Nudt11	Yolk sac	E8.5 S1, E9.5 S1
Prodh2	Yolk sac	E8.5 S1, E9.5 S1
Kmo	Yolk sac	E8.5 S1, E9.5 S1
Il16	Yolk sac	E8.5 S1, E9.5 S1
Tulp2	Yolk sac	E8.5 S1, E9.5 S1
Bend5	Yolk sac	E8.5 S1, E9.5 S1
Sema4a	Yolk sac	E8.5 S1, E9.5 S1
Cideb	Yolk sac	E8.5 S1, E9.5 S1
Cxxc4	Yolk sac	E8.5 S1, E9.5 S1
Fam212b	Yolk sac	E8.5 S1, E9.5 S1
Fabp2	Yolk sac	E8.5 S1, E9.5 S1
AC163018.1	Yolk sac	E8.5 S1, E9.5 S1
C230004F18Rik	Yolk sac	E8.5 S1, E9.5 S1
Bhmt2	Yolk sac	E8.5 S1, E9.5 S1
Gpr183	Yolk sac	E8.5 S1, E9.5 S1
Rab37	Yolk sac	E8.5 S1, E9.5 S1
Gm26906	Yolk sac	E8.5 S1, E9.5 S1
Adgrg7	Yolk sac	E8.5 S1, E9.5 S1
Gm16156	Yolk sac	E8.5 S1, E9.5 S1
Lrrc19	Yolk sac	E8.5 S1, E9.5 S1
Gfra2	Yolk sac	E8.5 S1, E9.5 S1
Tbc1d1	Yolk sac	E9.5 S1
Slc20a2	Yolk sac	E9.5 S1
Ap2a2	Yolk sac	E9.5 S1
Ap1b1	Yolk sac	E9.5 S1
Tmem107	Yolk sac	E9.5 S1
Utp14b	Yolk sac	E9.5 S1
Gga2	Yolk sac	E9.5 S1
Pth1r	Yolk sac	E9.5 S1
Slc25a15	Yolk sac	E9.5 S1
Vkorc1	Yolk sac	E9.5 S1
Psat1	Yolk sac	E9.5 S1
Cndp2	Yolk sac	E9.5 S1
Slc35c1	Yolk sac	E9.5 S1
Abcb6	Yolk sac	E9.5 S1
Pepd	Yolk sac	E9.5 S1
Hapln3	Yolk sac	E9.5 S1
Dhx57	Yolk sac	E9.5 S1
Tnc	Yolk sac	E9.5 S1
Mageh1	Yolk sac	E9.5 S1
Parp11	Yolk sac	E9.5 S1
Uap1l1	Yolk sac	E9.5 S1
Mtmr11	Yolk sac	E9.5 S1
Gstm1	Yolk sac	E9.5 S1
Sigirr	Yolk sac	E9.5 S1
Adck5	Yolk sac	E9.5 S1
Slc27a3	Yolk sac	E9.5 S1
Zfp623	Yolk sac	E9.5 S1
Pex11a	Yolk sac	E9.5 S1
Epb41l5	Yolk sac	E9.5 S1
Cyba	Yolk sac	E9.5 S1
Reep6	Yolk sac	E9.5 S1
Aqp11	Yolk sac	E9.5 S1
Plxna2	Yolk sac	E9.5 S1
Atp7b	Yolk sac	E9.5 S1
Naprt	Yolk sac	E9.5 S1
Tmem14a	Yolk sac	E9.5 S1
Cfap77	Yolk sac	E9.5 S1
Sc5d	Yolk sac	E9.5 S1
D730003I15Rik	Yolk sac	E9.5 S1
Sgpp2	Yolk sac	E9.5 S1
Nqo1	Yolk sac	E9.5 S1
Map3k15	Yolk sac	E9.5 S1
Acot1	Yolk sac	E9.5 S1
Ephx2	Yolk sac	E9.5 S1
Icosl	Yolk sac	E9.5 S1
Map3k9	Yolk sac	E9.5 S1
Cbarp	Yolk sac	E9.5 S1
Slc25a42	Yolk sac	E9.5 S1
Pla1a	Yolk sac	E9.5 S1
Tmem30b	Yolk sac	E9.5 S1
Irf6	Yolk sac	E9.5 S1
Cfb	Yolk sac	E9.5 S1
Ang	Yolk sac	E9.5 S1
Sel1l3	Yolk sac	E9.5 S1
Hkdc1	Yolk sac	E9.5 S1
Fgb	Yolk sac	E9.5 S1
Golt1a	Yolk sac	E9.5 S1
Myo15b	Yolk sac	E9.5 S1
Akr1c19	Yolk sac	E9.5 S1
Rnf208	Yolk sac	E9.5 S1
Flvcr2	Yolk sac	E9.5 S1
Baiap2l2	Yolk sac	E9.5 S1
Gucy2c	Yolk sac	E9.5 S1
Cpn1	Yolk sac	E9.5 S1
Smim22	Yolk sac	E9.5 S1
Hnf4a	Yolk sac	E9.5 S1
Tmprss2	Yolk sac	E9.5 S1
Folr1	Yolk sac	E9.5 S1
Rbp4	Yolk sac	E9.5 S1
Slc39a4	Yolk sac	E9.5 S1
Slc39a5	Yolk sac	E9.5 S1
Apoa4	Yolk sac	E9.5 S1
Tdh	Yolk sac	E9.5 S1
Slc2a2	Yolk sac	E9.5 S1
Pdzk1	Yolk sac	E9.5 S1
S100g	Yolk sac	E9.5 S1
Lgals2	Yolk sac	E9.5 S1
Slc26a6	Yolk sac	E9.5 S1
Enpep	Yolk sac	E9.5 S1
Ocln	Yolk sac	E9.5 S1
F10	Yolk sac	E9.5 S1
Mcoln2	Yolk sac	E9.5 S1
Slc7a9	Yolk sac	E9.5 S1
Hpn	Yolk sac	E9.5 S1
Cyp3a13	Yolk sac	E9.5 S1
Myl3	Yolk sac	E9.5 S1
Glyctk	Yolk sac	E9.5 S1
Fmo4	Yolk sac	E9.5 S1
Ihh	Yolk sac	E9.5 S1
Sowahb	Yolk sac	E9.5 S1
Smlr1	Yolk sac	E9.5 S1
Kynu	Yolk sac	E9.5 S1
Tmem8b	Yolk sac	E9.5 S1
Mfsd4a	Yolk sac	E9.5 S1
B230322F03Rik	Yolk sac	E9.5 S1
Megf11	Yolk sac	E9.5 S1
Nr4a3	Yolk sac	E9.5 S1
Gm26799	Yolk sac	E9.5 S1
Ccdc158	Yolk sac	E9.5 S1
Sctr	Yolk sac	E9.5 S1
Proc	Yolk sac	E9.5 S1
Capn11	Yolk sac	E9.5 S1
Pls1	Yolk sac	E9.5 S1
Serpinf2	Yolk sac	E9.5 S1
Ifi27l2b	Yolk sac	E9.5 S1
2023-03-01	Yolk sac	E9.5 S1
Apoc3	Yolk sac	E9.5 S1
Urah	Yolk sac	E9.5 S1
Pga5	Yolk sac	E9.5 S1
Serpina1b	Yolk sac	E9.5 S1
F2	Yolk sac	E9.5 S1
Slc23a3	Yolk sac	E9.5 S1
Trf	Yolk sac	E9.5 S1
Apoa2	Yolk sac	E9.5 S1
Gm20425	Yolk sac	E9.5 S1
Fga	Yolk sac	E9.5 S1
Afp	Yolk sac	E9.5 S1
Fgg	Yolk sac	E9.5 S1
Spp2	Yolk sac	E9.5 S1
Serpinc1	Yolk sac	E9.5 S1
Timd2	Yolk sac	E9.5 S1
Cdhr2	Yolk sac	E9.5 S1
Lipc	Yolk sac	E9.5 S1
Habp2	Yolk sac	E9.5 S1
Slc51a	Yolk sac	E9.5 S1
Col9a1	Yolk sac	E9.5 S1
Adam32	Yolk sac	E9.5 S1
Slc6a13	Yolk sac	E9.5 S1
Pde6a	Yolk sac	E9.5 S1
Armc2	Yolk sac	E9.5 S1
Gstm6	Yolk sac	E9.5 S1
Srcin1	Yolk sac	E9.5 S1
Fbp2	Yolk sac	E9.5 S1
Pbld1	Yolk sac	E9.5 S1
Gm36535	Yolk sac	E9.5 S1
Impg2	Yolk sac	E9.5 S1
Lemd1	Yolk sac	E9.5 S1
P2ry13	Yolk sac	E9.5 S1
Ebi3	Yolk sac	E9.5 S1
Cpb2	Yolk sac	E9.5 S1
A430057M04Rik	Yolk sac	E9.5 S1
Aknad1	Yolk sac	E9.5 S1
Dgkg	Yolk sac	E9.5 S1
Cdkl4	Yolk sac	E9.5 S1
Scai	Labyrinth (LaTP)/Chorion	E7.5 S2, E7.5 S1
Esrrb	Labyrinth (LaTP)/Chorion	E7.5 S2, E7.5 S1
Dok2	Labyrinth (LaTP)/Chorion	E7.5 S2, E7.5 S1
Mtcp1	Labyrinth (LaTP)/Chorion	E7.5 S2, E7.5 S1
Jmjd4	Labyrinth (LaTP)/Chorion	E7.5 S2, E7.5 S1
D330045A20Rik	Labyrinth (LaTP)/Chorion	E7.5 S2, E7.5 S1
Ikzf4	Labyrinth (LaTP)/Chorion	E7.5 S2, E7.5 S1
Fcrl5	Labyrinth (LaTP)/Chorion	E7.5 S2, E7.5 S1
Sv2a	Labyrinth (LaTP)/Chorion	E7.5 S2, E7.5 S1
Gm19531	Labyrinth (LaTP)/Chorion	E7.5 S2, E7.5 S1
Stk32b	Labyrinth (LaTP)/Chorion	E7.5 S2, E7.5 S1
Scube2	Labyrinth (LaTP)/Chorion	E7.5 S2, E7.5 S1
Rrp1	Labyrinth (LaTP)/Chorion	E7.5 S2, E7.5 S1
Frmd8	Labyrinth (LaTP)/Chorion	E7.5 S2, E7.5 S1
Ccar1	Labyrinth (LaTP)/Chorion	E7.5 S2, E7.5 S1
Impa1	Labyrinth (LaTP)/Chorion	E7.5 S2, E7.5 S1
Fam208a	Labyrinth (LaTP)/Chorion	E7.5 S2, E7.5 S1
Tprkb	Labyrinth (LaTP)/Chorion	E7.5 S2, E7.5 S1
Clstn1	Labyrinth (LaTP)/Chorion	E7.5 S2, E7.5 S1
Oxct1	Labyrinth (LaTP)/Chorion	E7.5 S2, E7.5 S1
Baz1a	Labyrinth (LaTP)/Chorion	E7.5 S2, E7.5 S1
Mkrn1	Labyrinth (LaTP)/Chorion	E7.5 S2, E7.5 S1
Atn1	Labyrinth (LaTP)/Chorion	E7.5 S2, E7.5 S1
Parg	Labyrinth (LaTP)/Chorion	E7.5 S2, E7.5 S1
Nnt	Labyrinth (LaTP)/Chorion	E7.5 S2, E7.5 S1
Naaladl2	Labyrinth (LaTP)/Chorion	E7.5 S2, E7.5 S1
Morn1	Labyrinth (LaTP)/Chorion	E7.5 S2, E7.5 S1
Ago1	Labyrinth (LaTP)/Chorion	E7.5 S2, E7.5 S1
Oxld1	Labyrinth (LaTP)/Chorion	E7.5 S2, E7.5 S1
Zscan29	Labyrinth (LaTP)/Chorion	E7.5 S2, E7.5 S1
Arhgap39	Labyrinth (LaTP)/Chorion	E7.5 S2, E7.5 S1
Cbx6	Labyrinth (LaTP)/Chorion	E7.5 S2, E7.5 S1
Ranbp17	Labyrinth (LaTP)/Chorion	E7.5 S2, E7.5 S1
Spint2	Labyrinth (LaTP)/Chorion	E7.5 S2, E7.5 S1
Fabp3	Labyrinth (LaTP)/Chorion	E7.5 S2, E7.5 S1
Mybl2	Labyrinth (LaTP)/Chorion	E7.5 S2, E7.5 S1
Platr27	Labyrinth (LaTP)/Chorion	E7.5 S2, E7.5 S1
Zmym1	Labyrinth (LaTP)/Chorion	E7.5 S2, E7.5 S1
Mtif2	Labyrinth (LaTP)/Chorion	E7.5 S2, E7.5 S1
Sh3bp1	Labyrinth (LaTP)/Chorion	E7.5 S2, E7.5 S1
Vangl1	Labyrinth (LaTP)/Chorion	E7.5 S2, E7.5 S1
Wdr25	Labyrinth (LaTP)/Chorion	E7.5 S2, E7.5 S1
Cpne3	Labyrinth (LaTP)/Chorion	E7.5 S2, E7.5 S1
Ak1	Labyrinth (LaTP)/Chorion	E7.5 S2, E7.5 S1
Fbxo46	Labyrinth (LaTP)/Chorion	E7.5 S2, E7.5 S1
Gm26722	Labyrinth (LaTP)/Chorion	E7.5 S2, E7.5 S1
Galnt3	Labyrinth (LaTP)/Chorion	E7.5 S2, E7.5 S1
Aldh5a1	Labyrinth (LaTP)/Chorion	E7.5 S2, E7.5 S1
Zfp407	Labyrinth (LaTP)/Chorion	E7.5 S2, E7.5 S1
Tprn	Labyrinth (LaTP)/Chorion	E7.5 S2, E7.5 S1
Rfx5	Labyrinth (LaTP)/Chorion	E7.5 S2, E7.5 S1
Nmnat1	Labyrinth (LaTP)/Chorion	E7.5 S2, E7.5 S1
Klhl23	Labyrinth (LaTP)/Chorion	E7.5 S2, E7.5 S1
Nhej1	Labyrinth (LaTP)/Chorion	E7.5 S2, E7.5 S1
Rttn	Labyrinth (LaTP)/Chorion	E7.5 S2, E7.5 S1
Gm19412	Labyrinth (LaTP)/Chorion	E7.5 S2, E7.5 S1
Gm35696	Labyrinth (LaTP)/Chorion	E7.5 S2, E7.5 S1
Gm45208	Labyrinth (LaTP)/Chorion	E7.5 S2, E7.5 S1
Frs2	Labyrinth (LaTP)/Chorion	E7.5 S2, E7.5 S1
Nkrf	Labyrinth (LaTP)/Chorion	E7.5 S2, E7.5 S1
Hdac6	Labyrinth (LaTP)/Chorion	E7.5 S2, E7.5 S1
Rbp1	Labyrinth (LaTP)/Chorion	E7.5 S2, E7.5 S1
Rad51c	Labyrinth (LaTP)/Chorion	E7.5 S2, E7.5 S1
Bex3	Labyrinth (LaTP)/Chorion	E7.5 S2, E7.5 S1
Dnmt3b	Labyrinth (LaTP)/Chorion	E7.5 S2, E7.5 S1
Efna4	Labyrinth (LaTP)/Chorion	E7.5 S2, E7.5 S1
Id2	Labyrinth (LaTP)/Chorion	E7.5 S2, E7.5 S1
Fbxo21	Labyrinth (LaTP)/Chorion	E7.5 S2, E7.5 S1
Gramd4	Labyrinth (LaTP)/Chorion	E7.5 S2, E7.5 S1
Gsto1	Labyrinth (LaTP)/Chorion	E7.5 S2, E7.5 S1
Amotl2	Labyrinth (LaTP)/Chorion	E7.5 S2, E7.5 S1
Deptor	Labyrinth (LaTP)/Chorion	E7.5 S2, E7.5 S1
Nexmif	Labyrinth (LaTP)/Chorion	E7.5 S2, E7.5 S1
Ninl	Labyrinth (LaTP)/Chorion	E7.5 S2, E7.5 S1
Hltf	Labyrinth (LaTP)/Chorion	E7.5 S2, E7.5 S1
Depdc5	Labyrinth (LaTP)/Chorion	E7.5 S2, E7.5 S1
BC048403	Labyrinth (LaTP)/Chorion	E7.5 S2, E7.5 S1
Ak4	Labyrinth (LaTP)/Chorion	E7.5 S2, E7.5 S1
Scd3	Labyrinth (LaTP)/Chorion	E7.5 S2, E7.5 S1
Gm1673	Labyrinth (LaTP)/Chorion	E7.5 S2, E7.5 S1
Elf5	Labyrinth (LaTP)/Chorion	E7.5 S2, E7.5 S1
Eomes	Labyrinth (LaTP)/Chorion	E7.5 S2, E7.5 S1
Tmem114	Labyrinth (LaTP)/Chorion	E7.5 S2, E7.5 S1
Nat8l	Labyrinth (LaTP)/Chorion	E7.5 S2, E7.5 S1
Dll3	Labyrinth (LaTP)/Chorion	E7.5 S2, E7.5 S1
Spred3	Labyrinth (LaTP)/Chorion	E7.5 S2, E7.5 S1
Fcho1	Labyrinth (LaTP)/Chorion	E7.5 S2, E7.5 S1
Usp43	Labyrinth (LaTP)/Chorion	E7.5 S2, E7.5 S1
Zfp605	Labyrinth (LaTP)/Chorion	E7.5 S2, E7.5 S1
Gm20045	Labyrinth (LaTP)/Chorion	E7.5 S2, E7.5 S1
Akap17b	Labyrinth (LaTP)/Chorion	E7.5 S2, E7.5 S1
Dppa4	Labyrinth (LaTP)/Chorion	E7.5 S2, E7.5 S1
Efna3	Labyrinth (LaTP)/Chorion	E7.5 S2, E7.5 S1
Krt13	Labyrinth (LaTP)/Chorion	E7.5 S2, E7.5 S1
Htr1d	Labyrinth (LaTP)/Chorion	E7.5 S2, E7.5 S1
Gm26691	Labyrinth (LaTP)/Chorion	E7.5 S2, E7.5 S1
Zfp811	Labyrinth (LaTP)/Chorion	E7.5 S2, E7.5 S1
Npcd	Labyrinth (LaTP)/Chorion	E7.5 S2, E7.5 S1
Adra2c	Labyrinth (LaTP)/Chorion	E7.5 S2, E7.5 S1
Fam196a	Labyrinth (LaTP)/Chorion	E7.5 S2, E7.5 S1
Cacng8	Labyrinth (LaTP)/Chorion	E7.5 S2, E7.5 S1
D830035M03Rik	Labyrinth (LaTP)/Chorion	E7.5 S2, E7.5 S1
Plin1	Labyrinth (LaTP)/Chorion	E7.5 S2, E7.5 S1
Gm26569	Labyrinth (LaTP)/Chorion	E7.5 S2, E7.5 S1
Paqr5	Labyrinth (LaTP)/Chorion	E7.5 S2, E7.5 S1
Klhl41	Labyrinth (LaTP)/Chorion	E7.5 S2, E7.5 S1
Nanos3	Labyrinth (LaTP)/Chorion	E7.5 S2, E7.5 S1
Lrriq3	Labyrinth (LaTP)/Chorion	E7.5 S2, E7.5 S1
Gtsf1	Labyrinth (LaTP)/Chorion	E7.5 S2, E7.5 S1
Tub	Labyrinth (LaTP)/Chorion	E7.5 S2, E7.5 S1
Gm15839	Labyrinth (LaTP)/Chorion	E7.5 S2, E7.5 S1
Irx6	Labyrinth (LaTP)/Chorion	E7.5 S2, E7.5 S1
Hist1h3i	Labyrinth (LaTP)/Chorion	E7.5 S2, E7.5 S1
Hs3st3a1	Labyrinth (LaTP)/Chorion	E7.5 S2, E7.5 S1
Zcchc12	Labyrinth (LaTP)/Chorion	E7.5 S2, E7.5 S1
BC025920	Labyrinth (LaTP)/Chorion	E7.5 S2, E7.5 S1
BC067074	Labyrinth (LaTP)/Chorion	E7.5 S2, E7.5 S1
Tlr7	Labyrinth (LaTP)/Chorion	E7.5 S2, E7.5 S1
Sntg2	Labyrinth (LaTP)/Chorion	E7.5 S2, E7.5 S1
Scn7a	Labyrinth (LaTP)/Chorion	E7.5 S2, E7.5 S1
Gm20075	Labyrinth (LaTP)/Chorion	E7.5 S2, E7.5 S1
Gm15964	Labyrinth (LaTP)/Chorion	E7.5 S2, E7.5 S1
Syt7	Labyrinth (LaTP)/Chorion	E7.5 S2, E7.5 S1
Gm26606	Labyrinth (LaTP)/Chorion	E7.5 S2, E7.5 S1
Gm26612	Labyrinth (LaTP)/Chorion	E7.5 S2, E7.5 S1
Zfp30	Labyrinth (LaTP)/Chorion	E7.5 S2, E7.5 S1
Gm17259	Labyrinth (LaTP)/Chorion	E7.5 S2, E7.5 S1
Isyna1	Labyrinth (LaTP)/Chorion	E7.5 S1, E8.5 S2
Pkm	Labyrinth (LaTP)/Chorion	E7.5 S1, E8.5 S2
Mlh1	Labyrinth (LaTP)/Chorion	E7.5 S1, E8.5 S2
Zmynd8	Labyrinth (LaTP)/Chorion	E7.5 S1, E8.5 S2
Med19	Labyrinth (LaTP)/Chorion	E7.5 S1, E8.5 S2
Gclc	Labyrinth (LaTP)/Chorion	E7.5 S1, E8.5 S2
Cdk18	Labyrinth (LaTP)/Chorion	E7.5 S1, E8.5 S2
Wtip	Labyrinth (LaTP)/Chorion	E7.5 S1, E8.5 S2
Pnrc1	Labyrinth (LaTP)/Chorion	E7.5 S1, E8.5 S2
Bex1	Labyrinth (LaTP)/Chorion	E7.5 S1, E8.5 S2
Zc3h3	Labyrinth (LaTP)/Chorion	E7.5 S1, E8.5 S2
Utf1	Labyrinth (LaTP)/Chorion	E7.5 S1, E8.5 S2
Satb2	Labyrinth (LaTP)/Chorion	E7.5 S1, E8.5 S2
Pnck	Labyrinth (LaTP)/Chorion	E7.5 S1, E8.5 S2
Ankrd13d	Labyrinth (LaTP)/Chorion	E7.5 S1, E8.5 S2
Zfp982	Labyrinth (LaTP)/Chorion	E7.5 S1, E8.5 S2
Zfp27	Labyrinth (LaTP)/Chorion	E7.5 S1, E8.5 S2
Dppa5a	Labyrinth (LaTP)/Chorion	E7.5 S1, E8.5 S2
Tvp23a	Labyrinth (LaTP)/Chorion	E7.5 S1, E8.5 S2
Gm16618	Labyrinth (LaTP)/Chorion	E7.5 S1, E8.5 S2
Zfp764	Labyrinth (LaTP)/Chorion	E7.5 S1, E8.5 S2
Tex15	Labyrinth (LaTP)/Chorion	E7.5 S1, E8.5 S2
Erbb3	Labyrinth (LaTP)/Chorion	E7.5 S1, E8.5 S2
Lacc1	Labyrinth (LaTP)/Chorion	E7.5 S1, E8.5 S2
A930007I19Rik	Labyrinth (LaTP)/Chorion	E7.5 S1, E8.5 S2
Gm15952	Labyrinth (LaTP)/Chorion	E7.5 S1, E8.5 S2
Gm49313	Labyrinth (LaTP)/Chorion	E7.5 S1, E8.5 S2
St6gal2	Labyrinth (LaTP)/Chorion	E7.5 S1, E8.5 S2
Kcnj14	Labyrinth (LaTP)/Chorion	E7.5 S1, E8.5 S2
K230010J24Rik	Labyrinth (LaTP)/Chorion	E7.5 S1, E8.5 S2
Wnt7b	Labyrinth (LaTP)/Chorion	E7.5 S1, E8.5 S2
Cbs	Labyrinth (LaTP)/Chorion	E7.5 S1, E8.5 S2
Scx	Labyrinth (LaTP)/Chorion	E7.5 S1, E8.5 S2
Clstn2	Labyrinth (LaTP)/Chorion	E7.5 S1, E8.5 S2
Pum2	Labyrinth (LaTP)/Chorion	E8.5 S2
Bak1	Labyrinth (LaTP)/Chorion	E8.5 S2
Fem1b	Labyrinth (LaTP)/Chorion	E8.5 S2
Cep85	Labyrinth (LaTP)/Chorion	E8.5 S2
Wdfy2	Labyrinth (LaTP)/Chorion	E8.5 S2
Skil	Labyrinth (LaTP)/Chorion	E8.5 S2
Wrap73	Labyrinth (LaTP)/Chorion	E8.5 S2
Zfp53	Labyrinth (LaTP)/Chorion	E8.5 S2
Birc3	Labyrinth (LaTP)/Chorion	E8.5 S2
Lin9	Labyrinth (LaTP)/Chorion	E8.5 S2
Tcte2	Labyrinth (LaTP)/Chorion	E8.5 S2
Ppp1r16a	Labyrinth (LaTP)/Chorion	E8.5 S2
Xkr8	Labyrinth (LaTP)/Chorion	E8.5 S2
Ftx	Labyrinth (LaTP)/Chorion	E8.5 S2
Bbs2	Labyrinth (LaTP)/Chorion	E8.5 S2
Taf8	Labyrinth (LaTP)/Chorion	E8.5 S2
Ralgps1	Labyrinth (LaTP)/Chorion	E8.5 S2
Dennd4c	Labyrinth (LaTP)/Chorion	E8.5 S2
Rtn2	Labyrinth (LaTP)/Chorion	E8.5 S2
Olfr814	Labyrinth (LaTP)/Chorion	E8.5 S2
Lrfn1	Labyrinth (LaTP)/Chorion	E8.5 S2
Nr4a1	Labyrinth (LaTP)/Chorion	E8.5 S2
Med26	Labyrinth (LaTP)/Chorion	E8.5 S2
Dclre1c	Labyrinth (LaTP)/Chorion	E8.5 S2
Cdh1	Labyrinth (LaTP)/Chorion	E8.5 S2
St14	Labyrinth (LaTP)/Chorion	E8.5 S2
A230050P20Rik	Labyrinth (LaTP)/Chorion	E8.5 S2
Zfp599	Labyrinth (LaTP)/Chorion	E8.5 S2
Asphd2	Labyrinth (LaTP)/Chorion	E8.5 S2
Garnl3	Labyrinth (LaTP)/Chorion	E8.5 S2
Gm35239	Labyrinth (LaTP)/Chorion	E8.5 S2
Nfam1	Labyrinth (LaTP)/Chorion	E8.5 S2
Stk36	Labyrinth (LaTP)/Chorion	E8.5 S2
Clec3b	Labyrinth (LaTP)/Chorion	E8.5 S2
Slc5a5	Labyrinth (LaTP)/Chorion	E8.5 S2
Ncf1	Labyrinth (LaTP)/Chorion	E8.5 S2
Abi3bp	Labyrinth (LaTP)/Chorion	E8.5 S2
Gm29666	Labyrinth (LaTP)/Chorion	E8.5 S2
Tspear	Labyrinth (LaTP)/Chorion	E8.5 S2
Magix	Labyrinth (LaTP)/Chorion	E8.5 S2
Cdkn2a	Labyrinth (LaTP)/Chorion	E8.5 S2
Arhgap33	Labyrinth (LaTP)/Chorion	E8.5 S2
Nfatc2	Labyrinth (LaTP)/Chorion	E8.5 S2
Sgcd	Labyrinth (LaTP)/Chorion	E8.5 S2
Tas1r1	Labyrinth (LaTP)/Chorion	E8.5 S2
Rnls	Labyrinth (LaTP)/Chorion	E8.5 S2
Zfp493	Labyrinth (LaTP)/Chorion	E8.5 S2
Cyp2j6	Labyrinth (LaTP)/Chorion	E8.5 S2
Slc16a4	Labyrinth (LaTP)/Chorion	E8.5 S2
Zkscan7	Labyrinth (LaTP)/Chorion	E8.5 S2
2023-03-01	Labyrinth (LaTP)/Chorion	E8.5 S2
Nptxr	Labyrinth (LaTP)/Chorion	E8.5 S2
Gramd2	Labyrinth (LaTP)/Chorion	E8.5 S2
Gm44662	Labyrinth (LaTP)/Chorion	E8.5 S2
Klhl5	Labyrinth (LaTP)/Chorion	E8.5 S2
B4galnt2	Labyrinth (LaTP)/Chorion	E8.5 S2
Plp1	Labyrinth (LaTP)/Chorion	E8.5 S2
Erbb4	Labyrinth (LaTP)/Chorion	E8.5 S2
Gm33843	Labyrinth (LaTP)/Chorion	E8.5 S2
Cracr2a	Labyrinth (LaTP)/Chorion	E8.5 S2
Lrrc4c	Labyrinth (LaTP)/Chorion	E8.5 S2
Grid2	Labyrinth (LaTP)/Chorion	E8.5 S2
Tespa1	Labyrinth (LaTP)/Chorion	E8.5 S2
Bmp8b	Labyrinth (LaTP)/Chorion	E8.5 S2
Glt1d1	Labyrinth (LaTP)/Chorion	E8.5 S2
Zfp2	Labyrinth (LaTP)/Chorion	E8.5 S2
Dok3	Labyrinth (LaTP)/Chorion	E8.5 S2
Dnmt3l	Labyrinth (LaTP)/Chorion	E8.5 S2
Gm49321	Labyrinth (LaTP)/Chorion	E8.5 S2
Wdr31	Labyrinth (LaTP)/Chorion	E8.5 S2
Gm2381	Labyrinth (LaTP)/Chorion	E8.5 S2
Hsbp1l1	Labyrinth (LaTP)/Chorion	E8.5 S2
Dzip1l	Labyrinth (LaTP)/Chorion	E8.5 S2
Csmd3	Labyrinth (LaTP)/Chorion	E8.5 S2
Syt1	Labyrinth (LaTP)/Chorion	E8.5 S2
Zcchc18	Labyrinth (LaTP)/Chorion	E8.5 S2
Gng3	Labyrinth (LaTP)/Chorion	E8.5 S2
Terb1	Labyrinth (LaTP)/Chorion	E8.5 S2
Lin7a	Labyrinth (LaTP)/Chorion	E8.5 S2
Asb5	Labyrinth (LaTP)/Chorion	E8.5 S2
Klk6	Labyrinth (LaTP)/Chorion	E8.5 S2
A930004D18Rik	Labyrinth (LaTP)/Chorion	E8.5 S2
Calr3	Labyrinth (LaTP)/Chorion	E8.5 S2
Rerg	Labyrinth (LaTP)/Chorion	E8.5 S2
Elovl4	Labyrinth (LaTP)/Chorion	E8.5 S2
Gm35177	Labyrinth (LaTP)/Chorion	E8.5 S2
Guca1a	Labyrinth (LaTP)/Chorion	E8.5 S2
Pcdhb14	Labyrinth (LaTP)/Chorion	E8.5 S2
Abca9	Labyrinth (LaTP)/Chorion	E8.5 S2
Gm10785	Labyrinth (LaTP)/Chorion	E8.5 S2
Arg1	Labyrinth (LaTP)/Chorion	E8.5 S2
Rab25	Labyrinth (LaTP)/Chorion	E8.5 S2
Gm46440	Labyrinth (LaTP)/Chorion	E8.5 S2
Cdh15	Labyrinth (LaTP)/Chorion	E8.5 S2
Gm39228	Labyrinth (LaTP)/Chorion	E8.5 S2
Podn	Labyrinth (LaTP)/Chorion	E8.5 S2
Mybpc1	Labyrinth (LaTP)/Chorion	E8.5 S2
Vwa2	Labyrinth (LaTP)/Chorion	E8.5 S2
Gm35339	Labyrinth (LaTP)/Chorion	E8.5 S2
C030037D09Rik	Labyrinth (LaTP)/Chorion	E8.5 S2
D430019H16Rik	Labyrinth (LaTP)/Chorion	E8.5 S2
Amhr2	Labyrinth (LaTP)/Chorion	E8.5 S2
Plscr3	Labyrinth (LaTP)/Chorion	E8.5 S2
Gm45740	Labyrinth (LaTP)/Chorion	E8.5 S2
Tspoap1	Labyrinth (LaTP)/Chorion	E8.5 S2
Gm44709	Labyrinth (LaTP)/Chorion	E8.5 S2
Snai3	Labyrinth (LaTP)/Chorion	E8.5 S2
Kif1a	Labyrinth (LaTP)/Chorion	E8.5 S2
Gm35288	Labyrinth (LaTP)/Chorion	E8.5 S2
Lct	Labyrinth (LaTP)/Chorion	E8.5 S2
Gm48653	Labyrinth (LaTP)/Chorion	E8.5 S2
Hist2h3b	Labyrinth (LaTP)/Chorion	E8.5 S2
Kcnc3	Labyrinth (LaTP)/Chorion	E8.5 S2
Gm21970	Labyrinth (LaTP)/Chorion	E8.5 S2
Gm28694	Labyrinth (LaTP)/Chorion	E8.5 S2
Chrna9	Labyrinth (LaTP)/Chorion	E8.5 S2
Dlx1as	Labyrinth (LaTP)/Chorion	E8.5 S2
Tifab	Labyrinth (LaTP)/Chorion	E8.5 S2
Necab3	Labyrinth (LaTP)/Chorion	E8.5 S2
Plxnb3	Labyrinth (LaTP)/Chorion	E8.5 S2
Pla2g1b	Labyrinth (LaTP)/Chorion	E8.5 S2
Kdm6bos	Labyrinth (LaTP)/Chorion	E8.5 S2
Gm30122	Labyrinth (LaTP)/Chorion	E8.5 S2
Gm20139	Labyrinth (LaTP)/Chorion	E8.5 S2
Gm17669	Labyrinth (LaTP)/Chorion	E8.5 S2
Gm17080	Labyrinth (LaTP)/Chorion	E8.5 S2
Cdh12	Labyrinth (LaTP)/Chorion	E8.5 S2
AC104325.1	Labyrinth (LaTP)/Chorion	E8.5 S2
Agr2	Labyrinth (LaTP)/Chorion	E8.5 S2
Tmem156	Labyrinth (LaTP)/Chorion	E8.5 S2
Nkapl	Labyrinth (LaTP)/Chorion	E8.5 S2
Hist4h4	Labyrinth (LaTP)/Chorion	E8.5 S2
Ceacam16	Labyrinth (LaTP)/Chorion	E8.5 S2
Fam50b	Labyrinth (LaTP)/Chorion	E8.5 S2
Gm48228	Labyrinth (LaTP)/Chorion	E8.5 S2
Shc3	Labyrinth (LaTP)/Chorion	E8.5 S2
Gm35769	Labyrinth (LaTP)/Chorion	E8.5 S2
Adcy1	Labyrinth (LaTP)/Chorion	E8.5 S2
Gm12454	Labyrinth (LaTP)/Chorion	E8.5 S2
Rundc3a	Labyrinth (LaTP)/Chorion	E8.5 S2
Ovol1	Labyrinth (LaTP)/Chorion	E8.5 S2
Matk	Labyrinth (LaTP)/Chorion	E8.5 S2
Nr3c2	Labyrinth (LaTP)/Chorion	E8.5 S2
Phox2a	Labyrinth (LaTP)/Chorion	E8.5 S2
Gm43254	Labyrinth (LaTP)/Chorion	E8.5 S2
Hoxa5	Labyrinth (LaTP)/Chorion	E8.5 S2
Zfp458	Labyrinth (LaTP)/Chorion	E8.5 S2
Gpr34	Labyrinth (LaTP)/Chorion	E8.5 S2
Gm38336	Labyrinth (LaTP)/Chorion	E8.5 S2
Gpc1	Labyrinth (LaTP)/Chorion	E8.5 S2
Ap1g2	Labyrinth (LaTP)/Chorion	E8.5 S2
Zfat	Labyrinth (LaTP)/Chorion	E8.5 S2
Qpctl	Labyrinth (LaTP)/Chorion	E8.5 S2
Nlgn2	Labyrinth (LaTP)/Chorion	E8.5 S2
Aarsd1	Labyrinth (LaTP)/Chorion	E8.5 S2
Tenm2	Labyrinth (LaTP)/Chorion	E8.5 S2
Gm16223	Labyrinth (LaTP)/Chorion	E8.5 S2
Gm46323	Labyrinth (LaTP)/Chorion	E8.5 S2
Fam228b	Labyrinth (LaTP)/Chorion	E8.5 S2
Zfp345	Labyrinth (LaTP)/Chorion	E8.5 S2
Mab21l3	Labyrinth (LaTP)/Chorion	E8.5 S2
Gm973	Labyrinth (LaTP)/Chorion	E8.5 S2
Gm4961	Labyrinth (LaTP)/Chorion	E8.5 S2
Mx1	Labyrinth (LaTP)/Chorion	E8.5 S2
Syn2	Labyrinth (LaTP)/Chorion	E8.5 S2
Ccdc103	Labyrinth (LaTP)/Chorion	E8.5 S2
Gm15690	Labyrinth (LaTP)/Chorion	E8.5 S2
Scd2	Labyrinth (LaTP)/Chorion	E8.5 S2, E8.5 S1
Mks1	Labyrinth (LaTP)/Chorion	E8.5 S2, E8.5 S1
Rxrb	Labyrinth (LaTP)/Chorion	E8.5 S2, E8.5 S1
Rars2	Labyrinth (LaTP)/Chorion	E8.5 S2, E8.5 S1
Grasp	Labyrinth (LaTP)/Chorion	E8.5 S2, E8.5 S1
Jade3	Labyrinth (LaTP)/Chorion	E8.5 S2, E8.5 S1
Man1c1	Labyrinth (LaTP)/Chorion	E8.5 S2, E8.5 S1
Siah1b	Labyrinth (LaTP)/Chorion	E8.5 S2, E8.5 S1
Taf1a	Labyrinth (LaTP)/Chorion	E8.5 S2, E8.5 S1
Tonsl	Labyrinth (LaTP)/Chorion	E8.5 S2, E8.5 S1
Spint1	Labyrinth (LaTP)/Chorion	E8.5 S2, E8.5 S1
F2rl1	Labyrinth (LaTP)/Chorion	E8.5 S2, E8.5 S1
Camsap3	Labyrinth (LaTP)/Chorion	E8.5 S2, E8.5 S1
H1fx	Labyrinth (LaTP)/Chorion	E8.5 S2, E8.5 S1
Grhl1	Labyrinth (LaTP)/Chorion	E8.5 S2, E8.5 S1
Mblac1	Labyrinth (LaTP)/Chorion	E8.5 S2, E8.5 S1
Gm31763	Labyrinth (LaTP)/Chorion	E8.5 S2, E8.5 S1
AC164424.1	Labyrinth (LaTP)/Chorion	E8.5 S2, E8.5 S1
Zfp689	Labyrinth (LaTP)/Chorion	E8.5 S2, E8.5 S1
Dtx4	Labyrinth (LaTP)/Chorion	E8.5 S2, E8.5 S1
Ripk4	Labyrinth (LaTP)/Chorion	E8.5 S2, E8.5 S1
Lmln	Labyrinth (LaTP)/Chorion	E8.5 S2, E8.5 S1
Esrp1	Labyrinth (LaTP)/Chorion	E8.5 S2, E8.5 S1
Wisp1	Labyrinth (LaTP)/Chorion	E8.5 S2, E8.5 S1
Zfp747	Labyrinth (LaTP)/Chorion	E8.5 S2, E8.5 S1
Large2	Labyrinth (LaTP)/Chorion	E8.5 S2, E8.5 S1
Xpo5	Labyrinth (LaTP)/Chorion	E8.5 S2, E8.5 S1
Gm10130	Labyrinth (LaTP)/Chorion	E8.5 S2, E8.5 S1
Zfp977	Labyrinth (LaTP)/Chorion	E8.5 S2, E8.5 S1
Kcnk1	Labyrinth (LaTP)/Chorion	E8.5 S2, E8.5 S1
AW146154	Labyrinth (LaTP)/Chorion	E8.5 S2, E8.5 S1
Gtsf1l	Labyrinth (LaTP)/Chorion	E8.5 S2, E8.5 S1
Tesc	Labyrinth (LaTP)/Chorion	E8.5 S2, E8.5 S1
Zfp985	Labyrinth (LaTP)/Chorion	E8.5 S2, E8.5 S1
AU015836	Labyrinth (LaTP)/Chorion	E8.5 S2, E8.5 S1
Bsn	Labyrinth (LaTP)/Chorion	E8.5 S2, E8.5 S1
Ebf1	Labyrinth (LaTP)/Chorion	E8.5 S2, E8.5 S1
Abcc3	Labyrinth (LaTP)/Chorion	E8.5 S2, E8.5 S1
Rpp25	Labyrinth (LaTP)/Chorion	E8.5 S2, E8.5 S1
Gnmt	Labyrinth (LaTP)/Chorion	E8.5 S2, E8.5 S1
Dnaaf3	Labyrinth (LaTP)/Chorion	E8.5 S2, E8.5 S1
Cyp1b1	Labyrinth (LaTP)/Chorion	E8.5 S2, E8.5 S1
Pabpc1l	Labyrinth (LaTP)/Chorion	E8.5 S2, E8.5 S1
Aldoa	Labyrinth (LaTP)/Chorion	E8.5 S1
Prkci	Labyrinth (LaTP)/Chorion	E8.5 S1
Enah	Labyrinth (LaTP)/Chorion	E8.5 S1
Rptor	Labyrinth (LaTP)/Chorion	E8.5 S1
Gabrb1	Labyrinth (LaTP)/Chorion	E8.5 S1
Ttc37	Labyrinth (LaTP)/Chorion	E8.5 S1
Polr2d	Labyrinth (LaTP)/Chorion	E8.5 S1
Aurkb	Labyrinth (LaTP)/Chorion	E8.5 S1
Ankrd37	Labyrinth (LaTP)/Chorion	E8.5 S1
Zfp931	Labyrinth (LaTP)/Chorion	E8.5 S1
Sclt1	Labyrinth (LaTP)/Chorion	E8.5 S1
Pir	Labyrinth (LaTP)/Chorion	E8.5 S1
Zfp935	Labyrinth (LaTP)/Chorion	E8.5 S1
Nupl1	Labyrinth (LaTP)/Chorion	E8.5 S1
Mgarp	Labyrinth (LaTP)/Chorion	E8.5 S1
Pou3f1	Labyrinth (LaTP)/Chorion	E8.5 S1
Zfp462	Labyrinth (LaTP)/Chorion	E8.5 S1
AV099323	Labyrinth (LaTP)/Chorion	E8.5 S1
Pym1	Labyrinth (LaTP)/Chorion	E8.5 S1
Ggt7	Labyrinth (LaTP)/Chorion	E8.5 S1
Nudt12	Labyrinth (LaTP)/Chorion	E8.5 S1
Akr1c14	Labyrinth (LaTP)/Chorion	E8.5 S1
Gm21985	Labyrinth (LaTP)/Chorion	E8.5 S1
Clec4a3	Labyrinth (LaTP)/Chorion	E8.5 S1
Agbl4	Labyrinth (LaTP)/Chorion	E8.5 S1
Nipal2	Labyrinth (LaTP)/Chorion	E8.5 S1
Slain1	Labyrinth (LaTP)/Chorion	E8.5 S1
Lyrm1	Labyrinth (LaTP)/Chorion	E8.5 S1
Gm20939	Labyrinth (LaTP)/Chorion	E8.5 S1
Hist1h4d	Labyrinth (LaTP)/Chorion	E8.5 S1
Map2k3os	Labyrinth (LaTP)/Chorion	E8.5 S1
Zfp382	Labyrinth (LaTP)/Chorion	E8.5 S1
Ccdc191	Labyrinth (LaTP)/Chorion	E8.5 S1
Gm43191	Labyrinth (LaTP)/Chorion	E8.5 S1
Fam222a	Labyrinth (LaTP)/Chorion	E8.5 S1
Gm19705	Labyrinth (LaTP)/Chorion	E8.5 S1
Fgfbp3	Labyrinth (LaTP)/Chorion	E8.5 S1
Clps	Labyrinth (LaTP)/Chorion	E8.5 S1
Icam5	Labyrinth (LaTP)/Chorion	E8.5 S1
Ribc1	Labyrinth (LaTP)/Chorion	E8.5 S1
Ccl1	Labyrinth (LaTP)/Chorion	E8.5 S1
Fam227b	Labyrinth (LaTP)/Chorion	E8.5 S1
Rnf180	Labyrinth (LaTP)/Chorion	E8.5 S1
Apod	Labyrinth (LaTP)/Chorion	E8.5 S1
Aqp9	Labyrinth (LaTP)/Chorion	E8.5 S1
Gm40578	Labyrinth (LaTP)/Chorion	E8.5 S1
Tnni3	Labyrinth (LaTP)/Chorion	E8.5 S1
D830024N08Rik	Labyrinth (LaTP)/Chorion	E8.5 S1
Grin2d	Labyrinth (LaTP)/Chorion	E8.5 S1
Cpsf4l	Labyrinth (LaTP)/Chorion	E8.5 S1
Marveld3	Labyrinth (LaTP)/Chorion	E8.5 S1
Rhox4e	Labyrinth (LaTP)/Chorion	E8.5 S1
Clec4n	Labyrinth (LaTP)/Chorion	E8.5 S1
Slc1a1	Labyrinth (LaTP)/Chorion	E8.5 S1
Gm11627	Labyrinth (LaTP)/Chorion	E8.5 S1
Gm20695	Labyrinth (LaTP)/Chorion	E8.5 S1
Csmd2	Labyrinth (LaTP)/Chorion	E8.5 S1
Myo16	Labyrinth (LaTP)/Chorion	E8.5 S1
Lrrc69	Labyrinth (LaTP)/Chorion	E8.5 S1
D7Ertd443e	Labyrinth (LaTP)/Chorion	E8.5 S1
Klra5	Labyrinth (LaTP)/Chorion	E8.5 S1
Gm15759	Labyrinth (LaTP)/Chorion	E8.5 S1
Gm15983	Labyrinth (LaTP)/Chorion	E8.5 S1
Ube2dnl1	Labyrinth (LaTP)/Chorion	E8.5 S1
Spo11	Labyrinth (LaTP)/Chorion	E8.5 S1
Camp	Labyrinth (LaTP)/Chorion	E8.5 S1
Zfp960	Labyrinth (LaTP)/Chorion	E8.5 S1
Gm17399	Labyrinth (LaTP)/Chorion	E8.5 S1
Gm26810	Labyrinth (LaTP)/Chorion	E8.5 S1
Stk33	Labyrinth (LaTP)/Chorion	E8.5 S1
Ckmt2	Labyrinth (LaTP)/Chorion	E8.5 S1
Sapcd1	Labyrinth (LaTP)/Chorion	E8.5 S1
Kcnk10	Labyrinth (LaTP)/Chorion	E8.5 S1
Cacng6	Labyrinth (LaTP)/Chorion	E8.5 S1
Gm45609	Labyrinth (LaTP)/Chorion	E8.5 S1
Actn2	Labyrinth (LaTP)/Chorion	E8.5 S1
Zscan25	Labyrinth (LaTP)/Chorion	E8.5 S1
Trim17	Labyrinth (LaTP)/Chorion	E8.5 S1
Tomt	Labyrinth (LaTP)/Chorion	E8.5 S1
Syt5	Labyrinth (LaTP)/Chorion	E8.5 S1
Smc1b	Labyrinth (LaTP)/Chorion	E8.5 S1
Scd4	Labyrinth (LaTP)/Chorion	E8.5 S1
Ppp2r2b	Labyrinth (LaTP)/Chorion	E8.5 S1
Maneal	Labyrinth (LaTP)/Chorion	E8.5 S1
Gm4951	Labyrinth (LaTP)/Chorion	E8.5 S1
Cyp2j9	Labyrinth (LaTP)/Chorion	E8.5 S1
Gm10561	Labyrinth (LaTP)/Chorion	E8.5 S1
Ankrd11	Labyrinth (LaTP)/Chorion	E8.5 S1, E9.5 S1
Sh2b1	Labyrinth (LaTP)/Chorion	E8.5 S1, E9.5 S1
Slc15a4	Labyrinth (LaTP)/Chorion	E8.5 S1, E9.5 S1
Kif16b	Labyrinth (LaTP)/Chorion	E8.5 S1, E9.5 S1
Atp23	Labyrinth (LaTP)/Chorion	E8.5 S1, E9.5 S1
Nos1	Labyrinth (LaTP)/Chorion	E8.5 S1, E9.5 S1
Kcnd1	Labyrinth (LaTP)/Chorion	E8.5 S1, E9.5 S1
Rab15	Labyrinth (LaTP)/Chorion	E8.5 S1, E9.5 S1
Slc22a21	Labyrinth (LaTP)/Chorion	E8.5 S1, E9.5 S1
Lyrm9	Labyrinth (LaTP)/Chorion	E8.5 S1, E9.5 S1
Gm26542	Labyrinth (LaTP)/Chorion	E8.5 S1, E9.5 S1
Lrrc75a	Labyrinth (LaTP)/Chorion	E8.5 S1, E9.5 S1
Cldn4	Labyrinth (LaTP)/Chorion	E8.5 S1, E9.5 S1
Zfp936	Labyrinth (LaTP)/Chorion	E8.5 S1, E9.5 S1
Tubb2b	Labyrinth (LaTP)/Chorion	E8.5 S1, E9.5 S1
Myh14	Labyrinth (LaTP)/Chorion	E8.5 S1, E9.5 S1
Rasl10a	Labyrinth (LaTP)/Chorion	E8.5 S1, E9.5 S1
Aldoc	Labyrinth (LaTP)/Chorion	E8.5 S1, E9.5 S1
Eda2r	Labyrinth (LaTP)/Chorion	E8.5 S1, E9.5 S1
Vsig8	Labyrinth (LaTP)/Chorion	E8.5 S1, E9.5 S1
Cntnap1	Labyrinth (LaTP)/Chorion	E8.5 S1, E9.5 S1
Ano8	Labyrinth (LaTP)/Chorion	E8.5 S1, E9.5 S1
Fam169b	Labyrinth (LaTP)/Chorion	E8.5 S1, E9.5 S1
Drc3	Labyrinth (LaTP)/Chorion	E8.5 S1, E9.5 S1
Gm26944	Labyrinth (LaTP)/Chorion	E8.5 S1, E9.5 S1
Lrrc8d	Labyrinth (LaTP)/Chorion	E9.5 S1
Ncbp2	Labyrinth (LaTP)/Chorion	E9.5 S1
Sos2	Labyrinth (LaTP)/Chorion	E9.5 S1
Rbm15b	Labyrinth (LaTP)/Chorion	E9.5 S1
Sh2b3	Labyrinth (LaTP)/Chorion	E9.5 S1
Sh3glb2	Labyrinth (LaTP)/Chorion	E9.5 S1
Gchfr	Labyrinth (LaTP)/Chorion	E9.5 S1
Mfsd13a	Labyrinth (LaTP)/Chorion	E9.5 S1
Gstk1	Labyrinth (LaTP)/Chorion	E9.5 S1
Zfp947	Labyrinth (LaTP)/Chorion	E9.5 S1
Mfng	Labyrinth (LaTP)/Chorion	E9.5 S1
Gm14305	Labyrinth (LaTP)/Chorion	E9.5 S1
Il17d	Labyrinth (LaTP)/Chorion	E9.5 S1
Esrp2	Labyrinth (LaTP)/Chorion	E9.5 S1
Cxadr	Labyrinth (LaTP)/Chorion	E9.5 S1
Bspry	Labyrinth (LaTP)/Chorion	E9.5 S1
Zfp566	Labyrinth (LaTP)/Chorion	E9.5 S1
Phf19	Labyrinth (LaTP)/Chorion	E9.5 S1
Gm17655	Labyrinth (LaTP)/Chorion	E9.5 S1
Cmtr2	Labyrinth (LaTP)/Chorion	E9.5 S1
Klhl8	Labyrinth (LaTP)/Chorion	E9.5 S1
Ldhc	Labyrinth (LaTP)/Chorion	E9.5 S1
Rundc3b	Labyrinth (LaTP)/Chorion	E9.5 S1
Mroh5	Labyrinth (LaTP)/Chorion	E9.5 S1
Ubtd2	Labyrinth (LaTP)/Chorion	E9.5 S1
Gm11747	Labyrinth (LaTP)/Chorion	E9.5 S1
Gm20499	Labyrinth (LaTP)/Chorion	E9.5 S1
Tnfrsf11a	Labyrinth (LaTP)/Chorion	E9.5 S1
Wfdc2	Labyrinth (LaTP)/Chorion	E9.5 S1
Mtss1l	Labyrinth (LaTP)/Chorion	E9.5 S1
Rps6kl1	Labyrinth (LaTP)/Chorion	E9.5 S1
Tle6	Labyrinth (LaTP)/Chorion	E9.5 S1
Tle2	Labyrinth (LaTP)/Chorion	E9.5 S1
Gpr35	Labyrinth (LaTP)/Chorion	E9.5 S1
Triqk	Labyrinth (LaTP)/Chorion	E9.5 S1
Zscan10	Labyrinth (LaTP)/Chorion	E9.5 S1
Capn3	Labyrinth (LaTP)/Chorion	E9.5 S1
Prrt1	Labyrinth (LaTP)/Chorion	E9.5 S1
Gpr171	Labyrinth (LaTP)/Chorion	E9.5 S1
B4galnt4	Labyrinth (LaTP)/Chorion	E9.5 S1
Phf11c	Labyrinth (LaTP)/Chorion	E9.5 S1
Mei4	Labyrinth (LaTP)/Chorion	E9.5 S1
Mycbpap	Labyrinth (LaTP)/Chorion	E9.5 S1
Echdc3	Labyrinth (LaTP)/Chorion	E9.5 S1
Gpr174	Labyrinth (LaTP)/Chorion	E9.5 S1
Fgf7	Labyrinth (LaTP)/Chorion	E9.5 S1
Fgd2	Labyrinth (LaTP)/Chorion	E9.5 S1
Zfp882	Labyrinth (LaTP)/Chorion	E9.5 S1
Amigo2	Labyrinth (LaTP)/Chorion	E9.5 S1
Dph1	Labyrinth (LaTP)/Chorion	E9.5 S1
Rbm44	Labyrinth (LaTP)/Chorion	E9.5 S1
Pilrb2	Labyrinth (LaTP)/Chorion	E9.5 S1
Capsl	Labyrinth (LaTP)/Chorion	E9.5 S1
Lgr5	Labyrinth (LaTP)/Chorion	E9.5 S1
Mir670hg	Labyrinth (LaTP)/Chorion	E9.5 S1
Gm45507	Labyrinth (LaTP)/Chorion	E9.5 S1
Gm38910	Labyrinth (LaTP)/Chorion	E9.5 S1
Rnase6	Labyrinth (LaTP)/Chorion	E9.5 S1
Adarb2	Labyrinth (LaTP)/Chorion	E9.5 S1
Gm12925	Labyrinth (LaTP)/Chorion	E9.5 S1
Gm13832	Labyrinth (LaTP)/Chorion	E9.5 S1
Gm3248	Labyrinth (LaTP)/Chorion	E9.5 S1
Xkrx	Labyrinth (LaTP)/Chorion	E9.5 S1
Cnr2	Labyrinth (LaTP)/Chorion	E9.5 S1
Slc18a1	Labyrinth (LaTP)/Chorion	E9.5 S1
D5Ertd605e	Labyrinth (LaTP)/Chorion	E9.5 S1
Gm46404	Labyrinth (LaTP)/Chorion	E9.5 S1
C130026L21Rik	Labyrinth (LaTP)/Chorion	E9.5 S1
Gm42889	Labyrinth (LaTP)/Chorion	E9.5 S1
Zfp941	Labyrinth (LaTP)/Chorion	E9.5 S1
Slc5a8	Labyrinth (LaTP)/Chorion	E9.5 S1
Gm15408	Labyrinth (LaTP)/Chorion	E9.5 S1
A830018L16Rik	Labyrinth (LaTP)/Chorion	E9.5 S1
Fpr2	Labyrinth (LaTP)/Chorion	E9.5 S1
Mal2	Labyrinth (LaTP)/Chorion	E9.5 S1
Gm43689	Labyrinth (LaTP)/Chorion	E9.5 S1
Pop5	Labyrinth (SynT)	E9.5 S1
Krt18	Labyrinth (SynT)	E9.5 S1
Gale	Labyrinth (SynT)	E9.5 S1
Adra1b	Labyrinth (SynT)	E9.5 S1
Sytl4	Labyrinth (SynT)	E9.5 S1
Cpt1b	Labyrinth (SynT)	E9.5 S1
Aldh3b2	Labyrinth (SynT)	E9.5 S1
A830052D11Rik	Labyrinth (SynT)	E9.5 S1
Ccdc13	Labyrinth (SynT)	E9.5 S1
Ghrh	Labyrinth (SynT)	E9.5 S1
Prrt3	Labyrinth (SynT)	E9.5 S1
Hs3st6	Labyrinth (SynT)	E9.5 S1
S100b	Labyrinth (SynT)	E9.5 S1
Ism2	Labyrinth (SynT)	E9.5 S1
Cd80	Labyrinth (SynT)	E9.5 S1
Nos2	Labyrinth (SynT)	E9.5 S1
Lhx2	Labyrinth (SynT)	E9.5 S1
Tmc5	Labyrinth (SynT)	E9.5 S1
Kcnn1	Labyrinth (SynT)	E9.5 S1
Qrich2	Labyrinth (SynT)	E9.5 S1
A230108P19Rik	Labyrinth (SynT)	E9.5 S1
Tspyl4	Labyrinth (SynT)	E9.5 S1
B930092H01Rik	Labyrinth (SynT)	E9.5 S1
Gm27027	Labyrinth (SynT)	E9.5 S1
Adap2os	Labyrinth (SynT)	E9.5 S1
Stra6	Labyrinth (SynT)	E9.5 S1
2023-09-04	Labyrinth (SynT)	E9.5 S1
Eva1a	Labyrinth (SynT)	E9.5 S1
D430041D05Rik	Labyrinth (SynT)	E9.5 S1
Gabre	Labyrinth (SynT)	E9.5 S1
Hcn2	Labyrinth (SynT)	E9.5 S1
Serpinb1b	Labyrinth (SynT)	E9.5 S1
Gpr158	Labyrinth (SynT)	E9.5 S1
Pappa	Labyrinth (SynT)	E9.5 S1
Hrh2	Labyrinth (SynT)	E9.5 S1
A930017K11Rik	Labyrinth (SynT)	E9.5 S1
Wbp2nl	Labyrinth (SynT)	E9.5 S1
AC117232.1	Labyrinth (SynT)	E9.5 S1
Cyp4f17	Labyrinth (SynT)	E9.5 S1
Fcmr	Labyrinth (SynT)	E9.5 S1
AI182371	Labyrinth (SynT)	E9.5 S1
Slc34a2	Labyrinth (SynT)	E9.5 S1
Snap91	Labyrinth (SynT)	E9.5 S1
Pigz	Labyrinth (SynT)	E9.5 S1
Gm28375	Labyrinth (SynT)	E9.5 S1
Rit2	Labyrinth (SynT)	E9.5 S1
Slc16a12	Labyrinth (SynT)	E9.5 S1
Rd3	Labyrinth (SynT)	E9.5 S1
Muc3	Labyrinth (SynT)	E9.5 S1
Mei1	Labyrinth (SynT)	E9.5 S1
Hhatl	Labyrinth (SynT)	E9.5 S1
Has3	Labyrinth (SynT)	E9.5 S1
Gsto2	Labyrinth (SynT)	E9.5 S1
Gm44036	Labyrinth (SynT)	E9.5 S1
Gm26558	Labyrinth (SynT)	E9.5 S1
Gm19345	Labyrinth (SynT)	E9.5 S1
Gm15972	Labyrinth (SynT)	E9.5 S1
Gm15232	Labyrinth (SynT)	E9.5 S1
Gm14168	Labyrinth (SynT)	E9.5 S1
Fam217a	Labyrinth (SynT)	E9.5 S1
Dnah12	Labyrinth (SynT)	E9.5 S1
Celf5	Labyrinth (SynT)	E9.5 S1
AC126280.1	Labyrinth (SynT)	E9.5 S1
Cdhr4	Labyrinth (SynT)	E9.5 S1
Ttc21a	Labyrinth (SynT)	E9.5 S1
Gm20631	Labyrinth (SynT)	E9.5 S1
Gm7854	Labyrinth (SynT)	E9.5 S1
Spaca9	Labyrinth (SynT)	E9.5 S1
Slc26a7	Labyrinth (SynT)	E9.5 S1
Wfdc9	Labyrinth (SynT)	E9.5 S1
Vipr2	Labyrinth (SynT)	E9.5 S1
Tmem52b	Labyrinth (SynT)	E9.5 S1
T2	Labyrinth (SynT)	E9.5 S1
St6galnac5	Labyrinth (SynT)	E9.5 S1
Slc12a1	Labyrinth (SynT)	E9.5 S1
[truncated: 3,377 more rows]

## Sheet: Table S7
Table S7: Target genes of PLAGL1 at E14.5.
Transcription factor	Targets	Score
Plagl1	Dlk1	112.856
Plagl1	Igf2	108.85
Plagl1	Mest	99.9468
Plagl1	Gjb2	60.923
Plagl1	Itm2a	53.6845
Plagl1	Tfrc	50.2827
Plagl1	Marcks	42.6993
Plagl1	Grb10	42.5833
Plagl1	Maged2	36.4247
Plagl1	Plvap	32.8172
Plagl1	Slc40a1	31.5489
Plagl1	Col3a1	29.7264
Plagl1	Gnas	29.3825
Plagl1	Meg3	29.2186
Plagl1	Nrep	28.7515
Plagl1	Col1a2	28.3018
Plagl1	Cnn3	26.0266
Plagl1	Ndufa4	25.7713
Plagl1	Stmn1	24.7597
Plagl1	Igf2r	23.1657
Plagl1	Ccnd3	23.0478
Plagl1	Clec14a	22.4158
Plagl1	Sod1	20.6316
Plagl1	Slc16a1	19.5578
Plagl1	Helz	19.4037
Plagl1	Myh10	19.1384
Plagl1	Nr3c1	18.7693
Plagl1	Pard6b	18.3646
Plagl1	Efnb1	17.9499
Plagl1	Dynll1	17.3726
Plagl1	Pls3	17.3335
Plagl1	Aco1	16.7243
Plagl1	H3f3a	16.5864
Plagl1	Arhgap29	16.218
Plagl1	Nedd4	16.019
Plagl1	Ctnnb1	14.3943
Plagl1	Iqgap2	14.1629
Plagl1	Atp5g3	13.8884
Plagl1	Pmp22	13.7842
Plagl1	Map1lc3b	13.6068
Plagl1	Uaca	13.2748
Plagl1	Snx3	13.0973
Plagl1	Glrx3	12.8062
Plagl1	C2cd2	12.8051
Plagl1	Tdrp	12.2583
Plagl1	Tspan3	12.1336
Plagl1	Ppia	12.0864
Plagl1	Rdx	12.0635
Plagl1	Epb41	11.8916
Plagl1	Snca	11.8912
Plagl1	Atp5j	11.8882
Plagl1	Sptan1	11.8169
Plagl1	Slc22a23	11.7277
Plagl1	Ptdss2	11.6646
Plagl1	Ramp2	11.6534
Plagl1	Arf2	11.3582
Plagl1	Pcolce	10.9886
Plagl1	Clip1	10.9041
Plagl1	Eng	10.9018
Plagl1	Usp1	10.843
Plagl1	Fam3c	10.801
Plagl1	Lgalsl	10.4387
Plagl1	Eif2s1	10.2435
Plagl1	Prrc2b	10.1996
Plagl1	Nap1l1	10.164
Plagl1	Kdr	10.1225
Plagl1	Csrp2	9.97519
Plagl1	Dhx15	9.88888
Plagl1	Zfp706	9.85619
Plagl1	Atp1b3	9.85086
Plagl1	Phc2	9.80675
Plagl1	Numb	9.76575
Plagl1	Serbp1	9.65103
Plagl1	Sumo1	9.56493
Plagl1	Atp13a3	9.17044
Plagl1	Vmp1	9.01824
Plagl1	Atp5a1	8.99964
Plagl1	Tead3	8.99276
Plagl1	Pcbp1	8.98488
Plagl1	Lpcat3	8.96515
Plagl1	Tek	8.91096
Plagl1	Dnaja1	8.70732
Plagl1	St13	8.63005
Plagl1	Cnn2	8.62326
Plagl1	Hsp90aa1	8.61342
Plagl1	Itsn1	8.57031
Plagl1	Ltv1	8.33554
Plagl1	Fkbp3	8.27315
Plagl1	Zcchc11	8.16624
Plagl1	Hspa8	8.09297
Plagl1	Smpd1	8.08663
Plagl1	Hacd2	8.0538
Plagl1	Emb	7.90645
Plagl1	Uba6	7.62078
Plagl1	Abhd3	7.59024
Plagl1	Add1	7.5501
Plagl1	Spen	7.53448
Plagl1	Ppic	7.4507
Plagl1	Ubqln1	7.44491
Plagl1	Mbnl3	7.42545
Plagl1	0610012G03Rik	7.40384
Plagl1	Fam107b	7.39837
Plagl1	Abca3	7.34479
Plagl1	Trim27	7.327
Plagl1	Loxl1	7.32489
Plagl1	Lmnb1	7.2945
Plagl1	Peg10	7.1992
Plagl1	Ubb	7.16366
Plagl1	Mapk14	7.13453
Plagl1	Sdc4	7.10358
Plagl1	Cdc34	7.0842
Plagl1	Peg3	7.08183
Plagl1	Eif4g1	7.07531
Plagl1	Cacul1	7.06933
Plagl1	Tardbp	7.0603
Plagl1	Ppp1cb	7.0379
Plagl1	Faf2	7.03132
Plagl1	Krcc1	6.90501
Plagl1	Slc7a1	6.8955
Plagl1	Cers2	6.85807
Plagl1	Serinc3	6.82683
Plagl1	Thap4	6.72184
Plagl1	Rpl13	6.71128
Plagl1	S100a10	6.66378
Plagl1	Rps5	6.61493
Plagl1	Fkbp4	6.47432
Plagl1	Cdc42	6.38905
Plagl1	Nacc2	6.34447
Plagl1	Lima1	6.28439
Plagl1	Zfand3	6.23881
Plagl1	Blvrb	6.21464
Plagl1	Adam12	6.16841
Plagl1	Lypla1	6.15801
Plagl1	Sgms1	6.10337
Plagl1	Rab2a	6.04322
Plagl1	Nfib	6.0136
Plagl1	Abcb1a	5.98621
Plagl1	Zfr	5.96227
Plagl1	Stip1	5.89117
Plagl1	Map3k7	5.79977
Plagl1	Ssu72	5.78937
Plagl1	Ywhae	5.75841
Plagl1	Sfr1	5.66534
Plagl1	Ubap2l	5.58448
Plagl1	Kdsr	5.57442
Plagl1	Bmpr1a	5.50093
Plagl1	Cd63	5.45694
Plagl1	Rangap1	5.44188
Plagl1	Tex264	5.38702
Plagl1	Idh2	5.35732
Plagl1	Rac1	5.30475
Plagl1	Rbm25	5.30117
Plagl1	Rtn3	5.23432
Plagl1	Osbpl11	5.22961
Plagl1	Ranbp1	5.15698
Plagl1	Hmgn1	5.14725
Plagl1	Wdr82	5.11962
Plagl1	Peg12	5.11143
Plagl1	Psma2	5.09427
Plagl1	Zic3	5.09125
Plagl1	Dnajc13	5.03189
Plagl1	Polr3d	4.99099
Plagl1	Hnrnpr	4.98161
Plagl1	Mtmr10	4.97112
Plagl1	Psmb2	4.96321
Plagl1	Cdip1	4.91306
Plagl1	Slc38a2	4.88868
Plagl1	Dek	4.8865
Plagl1	Limd1	4.85662
Plagl1	Pxmp4	4.83825
Plagl1	Oxct1	4.8165
Plagl1	Sbno1	4.80527
Plagl1	Slc25a3	4.73093
Plagl1	Snx30	4.68256
Plagl1	Rb1	4.6706
Plagl1	Ppp2r1a	4.66259
Plagl1	Mras	4.63604
Plagl1	Tbc1d14	4.60924
Plagl1	Ube2r2	4.59312
Plagl1	Rpl27a	4.58071
Plagl1	Rps15a	4.48606
Plagl1	Med21	4.45294
Plagl1	Ralgps1	4.4516
Plagl1	Las1l	4.40716
Plagl1	Pag1	4.37688
Plagl1	Rchy1	4.32108
Plagl1	Zzz3	4.31863
Plagl1	Cebpzos	4.30009
Plagl1	Slc16a12	4.29682
Plagl1	Slc2a1	4.27037
Plagl1	Rnf111	4.23649
Plagl1	Atg4b	4.21053
Plagl1	Rhpn2	4.20591
Plagl1	Slc3a2	4.20155
Plagl1	Faim	4.19256
Plagl1	Ggnbp2	4.18416
Plagl1	Adnp	4.17072
Plagl1	Rcc2	4.16201
Plagl1	Pafah1b2	4.09181
Plagl1	2023-09-07	4.06387
Plagl1	Tbc1d19	4.06196
Plagl1	Slc39a10	4.04048
Plagl1	Pak1ip1	4.04035
Plagl1	Apoo	4.03027
Plagl1	Tfdp2	4.01355
Plagl1	E2f8	3.98925
Plagl1	Vps35	3.96413
Plagl1	Smarca2	3.94611
Plagl1	Nucks1	3.94532
Plagl1	Psma6	3.83567
Plagl1	Akr1a1	3.78282
Plagl1	Ppfibp1	3.75658
Plagl1	Srsf3	3.73643
Plagl1	Tinagl1	3.70573
Plagl1	U2af2	3.66933
Plagl1	Mib1	3.66619
Plagl1	Uhrf2	3.64377
Plagl1	Oxsr1	3.57779
Plagl1	Fnbp1l	3.51244
Plagl1	Rab22a	3.49205
Plagl1	Brms1l	3.45195
Plagl1	Sh3bp5	3.40017
Plagl1	Fam220a	3.39633
Plagl1	Ywhaq	3.39276
Plagl1	Plaa	3.37993
Plagl1	Vdac3	3.37011
Plagl1	Ncl	3.35122
Plagl1	Gpc3	3.34282
Plagl1	Ywhab	3.32338
Plagl1	Tbx20	3.29443
Plagl1	H6pd	3.28573
Plagl1	Atg101	3.25866
Plagl1	Kpna6	3.17998
Plagl1	Mageh1	3.16075
Plagl1	Stra6	3.14126
Plagl1	Esrp1	3.12194
Plagl1	Zfp185	3.08896
Plagl1	Iqsec1	3.08158
Plagl1	Rnf7	3.07929
Plagl1	Rps14	3.07881
Plagl1	Mxi1	3.05673
Plagl1	Cnot8	3.04306
Plagl1	Wnt2	3.03718
Plagl1	Slc11a2	3.00288
Plagl1	Napa	2.97205
Plagl1	Fbxo22	2.93972
Plagl1	Ptov1	2.91601
Plagl1	Cep41	2.90987
Plagl1	Psma5	2.89758
Plagl1	Anp32a	2.89376
Plagl1	Ppp4c	2.8754
Plagl1	Map4	2.8727
Plagl1	Mpp5	2.85249
Plagl1	Slc25a51	2.85145
Plagl1	Cdc5l	2.84456
Plagl1	Rnf44	2.83932
Plagl1	B4galt5	2.83332
Plagl1	Bbx	2.83072
Plagl1	Trim71	2.81969
Plagl1	Slc7a2	2.79203
Plagl1	Kpna4	2.77921
Plagl1	Cnih1	2.77131
Plagl1	Slc20a2	2.75326
Plagl1	Anks1b	2.729
Plagl1	Chodl	2.70715
Plagl1	Atxn2l	2.68226
Plagl1	Eef1a1	2.67807
Plagl1	Ppp6r3	2.67236
Plagl1	Lsp1	2.64661
Plagl1	Vcl	2.62238
Plagl1	Arl6ip1	2.58683
Plagl1	Adipor1	2.57354
Plagl1	Dock9	2.56497
Plagl1	Pkig	2.53065
Plagl1	Parm1	2.53046
Plagl1	Dnajc5	2.51608
Plagl1	Hecw2	2.51293
Plagl1	Scap	2.50641
Plagl1	Slc35f5	2.46259
Plagl1	Mtus1	2.44104
Plagl1	Caskin1	2.4287
Plagl1	Uba2	2.42329
Plagl1	Ext1	2.41012
Plagl1	Pkp4	2.40032
Plagl1	Rnf139	2.38307
Plagl1	Rnf138	2.37047
Plagl1	Lrrc42	2.36748
Plagl1	Nudt4	2.3223
Plagl1	Socs2	2.30638
Plagl1	Acsl3	2.28594
Plagl1	Dlg5	2.26138
Plagl1	Vcp	2.25953
Plagl1	Cul1	2.25082
Plagl1	Rab11b	2.24319
Plagl1	Mtpn	2.24085
Plagl1	Ski	2.23998
Plagl1	Ube2j2	2.22954
Plagl1	Aplp2	2.22749
Plagl1	Setd3	2.2249
Plagl1	Rpl37	2.22389
Plagl1	Hnrnpa2b1	2.19501
Plagl1	Rcbtb2	2.18787
Plagl1	Slc4a1	2.17904
Plagl1	Mark3	2.1638
Plagl1	Cd164	2.15115
Plagl1	Ak4	2.15058
Plagl1	Higd1a	2.14339
Plagl1	Bnip3l	2.13869
Plagl1	Afap1	2.13119
Plagl1	Snhg6	2.11671
Plagl1	Rpl21	2.09684
Plagl1	Nfe2l2	2.09588
Plagl1	1190002N15Rik	2.07298
Plagl1	Dlg1	2.07003
Plagl1	Slain2	2.05038
Plagl1	Ctnna1	2.04859
Plagl1	2023-03-06	2.04597
Plagl1	B230312C02Rik	2.03792
Plagl1	Hmgb1	2.03541
Plagl1	Etv3	2.02548
Plagl1	Ctbp1	2.01882
Plagl1	Hint3	2.01333
Plagl1	Enc1	2.01233
Plagl1	Trib2	2.00254
Plagl1	Anapc4	2.00181
Plagl1	Smarca1	1.97107
Plagl1	Fbn2	1.94358
Plagl1	Set	1.92656
Plagl1	Btf3	1.92468
Plagl1	Fem1b	1.9199
Plagl1	Dusp2	1.90122
Plagl1	Rad23b	1.90097
Plagl1	Ptn	1.88411
Plagl1	Rrbp1	1.86898
Plagl1	H2afv	1.86857
Plagl1	Hnrnpk	1.85954
Plagl1	Hint1	1.85727
Plagl1	G3bp1	1.85399
Plagl1	Cox6c	1.85311
Plagl1	Hnrnpc	1.83459
Plagl1	Sertad1	1.83246
Plagl1	Cand1	1.83117
Plagl1	Ei24	1.82906
Plagl1	Uqcrfs1	1.82323
Plagl1	Pabpc1	1.82141
Plagl1	Ttc3	1.8189
Plagl1	Ube2d3	1.81582
Plagl1	Eif2s2	1.81542
Plagl1	Rpl27	1.81304
Plagl1	Stx3	1.79593
Plagl1	Mtmr12	1.79202
Plagl1	Pisd	1.78551
Plagl1	Zfp106	1.77837
Plagl1	Ppp2r2b	1.77741
Plagl1	Gm28043	1.75898
Plagl1	Pcdhgc3	1.75576
Plagl1	Cggbp1	1.75446
Plagl1	Serf2	1.75202
Plagl1	Yy1	1.75054
Plagl1	Frs2	1.72304
Plagl1	Phf8	1.70242
Plagl1	Pdha1	1.70122
Plagl1	Samd8	1.69576
Plagl1	Erbin	1.69354
Plagl1	Epb41l5	1.67296
Plagl1	Patz1	1.66252
Plagl1	Akirin1	1.65396
Plagl1	Prkra	1.65135
Plagl1	Tmcc2	1.64877
Plagl1	Smad1	1.64402
Plagl1	Prkaa1	1.64398
Plagl1	Tmem116	1.6365
Plagl1	Phlda3	1.63585
Plagl1	Fbn1	1.63257
Plagl1	Rps20	1.63174
Plagl1	Zfp771	1.61603
Plagl1	Cav1	1.61322
Plagl1	Shb	1.61043
Plagl1	Atxn7l3b	1.60627
Plagl1	Slc25a4	1.60126
Plagl1	Chrdl1	1.5886
Plagl1	Pafah1b1	1.57598
Plagl1	Pigp	1.56951
Plagl1	Tmem33	1.5494
Plagl1	Mrps6	1.54318
Plagl1	Srpx	1.53594
Plagl1	Dcun1d2	1.52294
Plagl1	Polr3e	1.52074
Plagl1	Pde8b	1.51854
Plagl1	Tshz3	1.5164
Plagl1	Pitx2	1.51338
Plagl1	Plekhf2	1.50685
Plagl1	Capza2	1.50053
Plagl1	Bcar1	1.49117
Plagl1	Eif4h	1.48567
Plagl1	Tnpo1	1.47823
Plagl1	Mtmr3	1.47726
Plagl1	Park7	1.4751
Plagl1	Rbbp7	1.46521
Plagl1	Gab1	1.46389
Plagl1	Gyg	1.45548
Plagl1	Smap1	1.4197
Plagl1	Ubxn7	1.41395
Plagl1	Snrpe	1.41376
Plagl1	Carf	1.41344
Plagl1	Mob4	1.41037
Plagl1	Agl	1.40801
Plagl1	Zc2hc1a	1.3829
Plagl1	Zfp568	1.38255
Plagl1	Rbm17	1.3728
Plagl1	Zmiz1	1.36622
Plagl1	Tmem59	1.35414
Plagl1	Uqcrc2	1.34906
Plagl1	Fzd7	1.34309
Plagl1	Cfdp1	1.34123
Plagl1	Cct4	1.33582
Plagl1	Smarca5	1.33492
Plagl1	Lmo4	1.31098
Plagl1	Sephs1	1.30414
Plagl1	Cyb5r4	1.30316
Plagl1	Tmem94	1.29639
Plagl1	Sike1	1.2894
Plagl1	Rpl6	1.27322
Plagl1	Capza1	1.26622
Plagl1	Ppm1a	1.25975
Plagl1	Pcbp2	1.25913
Plagl1	Ints8	1.25825
Plagl1	Adnp2	1.25717
Plagl1	Tecpr2	1.25039
Plagl1	Tmem135	1.23924
Plagl1	Xpnpep1	1.23734
Plagl1	Cs	1.2335
Plagl1	Hnrnpm	1.23101
Plagl1	Sap130	1.22276
Plagl1	Gria4	1.20661
Plagl1	Gtf2a2	1.18155
Plagl1	Idh3a	1.18045
Plagl1	Ptp4a2	1.17476
Plagl1	Fstl1	1.16986
Plagl1	Agpat3	1.16912
Plagl1	Map3k4	1.16347
Plagl1	Hps5	1.16243
Plagl1	Hnrnpf	1.16189
Plagl1	Fcho2	1.15734
Plagl1	Rhob	1.15618
Plagl1	Dnajc11	1.14961
Plagl1	Atp1a1	1.14858
Plagl1	Ap1g1	1.14006
Plagl1	Ncoa3	1.13681
Plagl1	Dnaja2	1.12823
Plagl1	Slc6a20a	1.11251
Plagl1	Exosc9	1.10435
Plagl1	Eps15	1.09059
Plagl1	Btbd10	1.08238
Plagl1	Epb41l2	1.06813
Plagl1	Ints6	1.06705
Plagl1	Wapl	1.05154
Plagl1	Dnajb6	1.04283
Plagl1	Pcyt1a	1.02455
Plagl1	Kif16b	1.02384
Plagl1	Srsf5	1.02358
Plagl1	Mfap4	1.02292
Plagl1	Zdhhc15	1.01664
Plagl1	Prkch	1.00882
Plagl1	Plagl1	1
Plagl1	Ago2	0.99994

## Sheet: Table S8
Table S8: Genes significantly highly expressed at the early interface (P-TGC invasion) and early interface (EPC invasion).
Gene	avg_logFC	p_val_adj	pct.1	pct.2	Subregion
S100a8	2.84282	0	1	0.983966	early interface (P-TGC invasion)
Gm49391	2.19462	0	1	0.951592	early interface (P-TGC invasion)
Ctla2a	1.4928	0	1	1	early interface (P-TGC invasion)
Lgals3	3.11536	0	1	0.841719	early interface (P-TGC invasion)
Txn1	1.99627	0	1	0.98305	early interface (P-TGC invasion)
Ctla2b	2.61404	1.42e-258	0.994382	0.745285	early interface (P-TGC invasion)
Bco1	3.51312	4.86e-227	0.964419	0.467206	early interface (P-TGC invasion)
Mrgprg	3.67382	1.54e-220	0.964419	0.38337	early interface (P-TGC invasion)
Ctsk	3.09169	4.48e-214	0.981273	0.494541	early interface (P-TGC invasion)
Angpt2	2.62714	1.31e-216	0.988764	0.661449	early interface (P-TGC invasion)
Cryab	2.05057	1.36e-193	0.996255	0.914713	early interface (P-TGC invasion)
Cstb	1.63003	8.52e-197	1	0.930289	early interface (P-TGC invasion)
S100a1	2.16815	1.13e-190	0.986891	0.762617	early interface (P-TGC invasion)
Htra3	2.23763	1.38e-175	0.977528	0.781706	early interface (P-TGC invasion)
Prl8a2	1.39838	1.78e-173	1	0.999924	early interface (P-TGC invasion)
S100a6	0.679535	2.87e-188	1	0.999618	early interface (P-TGC invasion)
Ly6c1	1.32529	6.49e-175	1	0.978163	early interface (P-TGC invasion)
Tfpi	3.48404	5e-155	0.93633	0.464534	early interface (P-TGC invasion)
Srd5a1	3.36082	4.8e-155	0.906367	0.348248	early interface (P-TGC invasion)
Aoc1	1.66123	7.38e-166	0.992509	0.817745	early interface (P-TGC invasion)
4930486L24Rik	3.88415	3.14e-148	0.883895	0.242575	early interface (P-TGC invasion)
Rarres2	2.53901	4.95e-140	0.955056	0.654959	early interface (P-TGC invasion)
Tsc22d1	2.37335	9.27e-139	0.94382	0.600596	early interface (P-TGC invasion)
Il1r2	2.58064	1.43e-138	0.934457	0.467206	early interface (P-TGC invasion)
Slc6a12	2.28077	5.24e-137	0.932584	0.555547	early interface (P-TGC invasion)
Mt1	0.722489	1.45e-147	1	0.997022	early interface (P-TGC invasion)
Gpx3	0.68982	5.4e-146	1	0.997099	early interface (P-TGC invasion)
Cyb5a	1.5527	5.37e-134	0.988764	0.861953	early interface (P-TGC invasion)
Cdh5	2.22378	4.97e-130	0.930712	0.531954	early interface (P-TGC invasion)
Hist1h2bc	2.20128	4.24e-129	0.928839	0.562266	early interface (P-TGC invasion)
Psap	1.37595	2.28e-128	0.998127	0.958387	early interface (P-TGC invasion)
Ckb	2.12409	1.57e-119	0.930712	0.564404	early interface (P-TGC invasion)
Ampd3	2.04719	1.51e-113	0.917603	0.533634	early interface (P-TGC invasion)
Tnfrsf21	2.90548	1.24e-109	0.814607	0.28266	early interface (P-TGC invasion)
Gm2a	2.54193	1.74e-109	0.923221	0.62396	early interface (P-TGC invasion)
Mustn1	2.28141	5.35e-110	0.891386	0.516378	early interface (P-TGC invasion)
Cystm1	1.50928	4.32e-108	0.973783	0.804917	early interface (P-TGC invasion)
Sbsn	1.95129	6.79e-104	0.932584	0.671451	early interface (P-TGC invasion)
Hspb8	1.83813	1.07e-99	0.910112	0.618997	early interface (P-TGC invasion)
Tnfrsf11b	2.55984	3.43e-98	0.835206	0.36726	early interface (P-TGC invasion)
Hbb-bs	1.79545	1.03e-100	0.994382	0.832023	early interface (P-TGC invasion)
AA467197	2.17402	1.68e-98	0.874532	0.496373	early interface (P-TGC invasion)
Csf1r	3.08812	1.68e-96	0.771536	0.244254	early interface (P-TGC invasion)
Dbi	0.972138	3.8e-99	1	0.996259	early interface (P-TGC invasion)
Cd63	0.873414	8.63e-102	0.998127	0.958235	early interface (P-TGC invasion)
Ctsb	1.3472	1.13e-98	0.983146	0.814309	early interface (P-TGC invasion)
Rrm2	0.900368	4.43e-100	1	0.948232	early interface (P-TGC invasion)
Dmkn	1.02187	1.73e-98	0.998127	0.929602	early interface (P-TGC invasion)
Bok	2.10433	7.31e-92	0.855805	0.457433	early interface (P-TGC invasion)
Sez6l	2.56217	3.89e-91	0.780899	0.30549	early interface (P-TGC invasion)
Lifr	3.40027	2.05e-89	0.709738	0.173475	early interface (P-TGC invasion)
Masp1	2.49144	4.56e-89	0.779026	0.304039	early interface (P-TGC invasion)
Lmcd1	2.69583	2.6e-88	0.762172	0.276246	early interface (P-TGC invasion)
Erv3	1.17068	5.84e-89	0.986891	0.897228	early interface (P-TGC invasion)
Adm	2.13288	1.13e-84	0.857678	0.458884	early interface (P-TGC invasion)
Ctsl	1.28162	1.34e-85	0.968165	0.825151	early interface (P-TGC invasion)
Serpinb9b	1.69999	3.37e-83	0.885768	0.553104	early interface (P-TGC invasion)
Nars	1.35013	6.33e-84	0.947566	0.751088	early interface (P-TGC invasion)
A2m	0.775098	5.65e-87	1	0.987936	early interface (P-TGC invasion)
Jade1	2.00637	1.72e-81	0.829588	0.460334	early interface (P-TGC invasion)
Slc44a2	1.75318	8.25e-80	0.861423	0.532641	early interface (P-TGC invasion)
Procr	1.75903	9.45e-80	0.895131	0.605329	early interface (P-TGC invasion)
Gng11	1.17051	1.08e-80	0.981273	0.874857	early interface (P-TGC invasion)
Cd68	2.71436	1.15e-77	0.700375	0.217607	early interface (P-TGC invasion)
Tmem45a	3.61887	1.05e-76	0.629213	0.117966	early interface (P-TGC invasion)
Sgk1	1.20269	1.92e-78	0.970037	0.800412	early interface (P-TGC invasion)
Ftl1	0.579469	3.9e-80	1	0.980759	early interface (P-TGC invasion)
Ccdc155	2.22004	1.16e-75	0.76779	0.380927	early interface (P-TGC invasion)
Gatm	1.1715	2.13e-78	0.986891	0.860273	early interface (P-TGC invasion)
Sptssa	0.98666	1.75e-77	0.985019	0.89845	early interface (P-TGC invasion)
Epas1	1.0713	1.16e-76	0.977528	0.862335	early interface (P-TGC invasion)
Mt2	0.63661	4.61e-78	1	0.989311	early interface (P-TGC invasion)
Cryaa	2.59678	1.28e-73	0.685393	0.239062	early interface (P-TGC invasion)
Atp6v0d2	3.4347	1.17e-72	0.606742	0.111858	early interface (P-TGC invasion)
Srgn	0.929699	4.57e-76	1	0.92044	early interface (P-TGC invasion)
Ceacam10	2.31169	1.74e-71	0.722846	0.277315	early interface (P-TGC invasion)
Eif4ebp1	1.14305	1.08e-72	0.958801	0.793159	early interface (P-TGC invasion)
Gja1	0.999159	1.27e-71	0.992509	0.894709	early interface (P-TGC invasion)
Clic5	3.47023	4.22e-69	0.593633	0.115446	early interface (P-TGC invasion)
Slco2a1	2.17877	2.13e-69	0.741573	0.330839	early interface (P-TGC invasion)
Slc39a2	3.6306	2.51e-68	0.576779	0.095289	early interface (P-TGC invasion)
Samhd1	1.46126	8.25e-70	0.930712	0.744751	early interface (P-TGC invasion)
Serpine1	2.75496	4.97e-68	0.661049	0.195159	early interface (P-TGC invasion)
Tmem150a	1.50154	8.37e-69	0.895131	0.645644	early interface (P-TGC invasion)
Clmp	2.62428	1.28e-67	0.657303	0.21295	early interface (P-TGC invasion)
4930502E18Rik	2.56961	4.28e-67	0.662921	0.219821	early interface (P-TGC invasion)
Tor1aip2	1.56204	4.36e-66	0.85206	0.540735	early interface (P-TGC invasion)
Fabp5	2.1621	2.68e-63	0.698502	0.304497	early interface (P-TGC invasion)
S100a4	0.902181	5.77e-64	0.990637	0.927541	early interface (P-TGC invasion)
Arl4a	1.48602	7.98e-62	0.857678	0.563564	early interface (P-TGC invasion)
Apmap	2.14243	5.26e-60	0.677903	0.291288	early interface (P-TGC invasion)
Bnip3	1.9216	1.76e-59	0.717228	0.356265	early interface (P-TGC invasion)
Ubb	0.629818	2.71e-60	0.994382	0.968237	early interface (P-TGC invasion)
Rhoc	1.10347	1.05e-59	0.938202	0.791326	early interface (P-TGC invasion)
Fabp4	1.11556	2.74e-59	0.951311	0.832633	early interface (P-TGC invasion)
Adam19	1.63531	2.08e-58	0.794007	0.496221	early interface (P-TGC invasion)
Scgb1a1	2.35286	5.94e-57	0.646067	0.265862	early interface (P-TGC invasion)
Cda	1.86524	4.93e-57	0.717228	0.360999	early interface (P-TGC invasion)
Itpk1	1.7843	3.41e-55	0.720974	0.37291	early interface (P-TGC invasion)
Cyp11a1	1.05861	4.83e-53	0.930712	0.741009	early interface (P-TGC invasion)
Crct1	2.16422	7.34e-52	0.664794	0.324578	early interface (P-TGC invasion)
Tmem189	1.90679	5.79e-52	0.668539	0.323891	early interface (P-TGC invasion)
Adamts2	1.27003	2.82e-52	0.853933	0.60594	early interface (P-TGC invasion)
Hba-a1	1.56139	1.27e-51	0.876404	0.577308	early interface (P-TGC invasion)
Nbl1	1.24498	5.76e-51	0.865169	0.630297	early interface (P-TGC invasion)
Tmem140	2.38233	8.95e-50	0.55618	0.167825	early interface (P-TGC invasion)
Plekha1	2.05445	4.97e-49	0.614232	0.261358	early interface (P-TGC invasion)
Il6st	1.49435	6.92e-49	0.76779	0.483469	early interface (P-TGC invasion)
H2-D1	1.15245	1.45e-48	0.911985	0.720089	early interface (P-TGC invasion)
Angptl2	2.34552	8.34e-48	0.548689	0.181416	early interface (P-TGC invasion)
Aldh3a2	1.57627	8.3e-48	0.724719	0.4062	early interface (P-TGC invasion)
Sptlc2	1.25173	1.07e-47	0.838951	0.619455	early interface (P-TGC invasion)
Parm1	1.29573	3.23e-47	0.808989	0.546843	early interface (P-TGC invasion)
Icam1	2.00849	6.28e-46	0.599251	0.253646	early interface (P-TGC invasion)
Gde1	1.87159	6.54e-46	0.625468	0.292968	early interface (P-TGC invasion)
Malat1	1.55271	1.58e-45	0.932584	0.886081	early interface (P-TGC invasion)
Ndrg1	1.62194	2.11e-45	0.702247	0.401619	early interface (P-TGC invasion)
Fgfr1	1.1744	9.26e-45	0.838951	0.609987	early interface (P-TGC invasion)
Hba-a2	1.5163	2.55e-44	0.818352	0.518439	early interface (P-TGC invasion)
Gm42674	0.995505	1.2e-44	0.945693	0.763686	early interface (P-TGC invasion)
Col4a1	0.856905	4.47e-44	0.956929	0.823395	early interface (P-TGC invasion)
Gm49392	2.5291	3.59e-43	0.462547	0.117508	early interface (P-TGC invasion)
Cyp11b1	3.30662	8.07e-43	0.419476	0.0707032	early interface (P-TGC invasion)
Vamp5	1.34444	3.74e-43	0.771536	0.522181	early interface (P-TGC invasion)
Hephl1	1.52479	1.44e-42	0.687266	0.40055	early interface (P-TGC invasion)
Bnip3l	1.38874	1.22e-42	0.730337	0.426357	early interface (P-TGC invasion)
Gramd1b	2.11843	2.34e-42	0.541199	0.202718	early interface (P-TGC invasion)
Cnmd	2.8456	3.43e-42	0.449438	0.104604	early interface (P-TGC invasion)
Calm1	0.733229	1.83e-42	0.983146	0.91563	early interface (P-TGC invasion)
Atp6v1a	1.3896	1.34e-41	0.73221	0.462778	early interface (P-TGC invasion)
Vldlr	1.55635	5.63e-41	0.662921	0.349011	early interface (P-TGC invasion)
Atp11a	1.36817	8.32e-41	0.734082	0.45812	early interface (P-TGC invasion)
Hbb-bt	1.50375	8.36e-41	0.771536	0.471711	early interface (P-TGC invasion)
Eif1	0.669656	5.72e-41	0.983146	0.924028	early interface (P-TGC invasion)
Creb3l3	2.20201	3.38e-40	0.490637	0.160953	early interface (P-TGC invasion)
Gns	1.34154	2.54e-40	0.724719	0.460182	early interface (P-TGC invasion)
Tnfaip2	1.09779	5.29e-40	0.850187	0.642284	early interface (P-TGC invasion)
Ramp3	1.65663	3.91e-39	0.655431	0.350844	early interface (P-TGC invasion)
Errfi1	1.00498	2.39e-39	0.889513	0.698481	early interface (P-TGC invasion)
Gabarapl2	1.25215	5.9e-39	0.756554	0.51004	early interface (P-TGC invasion)
Pkd1l2	2.13673	1.55e-38	0.488764	0.16164	early interface (P-TGC invasion)
Fkbp1a	0.907729	8.23e-39	0.940075	0.824998	early interface (P-TGC invasion)
Rbms1	1.13488	1.02e-38	0.816479	0.604795	early interface (P-TGC invasion)
Mfap5	0.910815	9.35e-39	0.940075	0.829274	early interface (P-TGC invasion)
Usp53	1.3614	2.49e-38	0.7397	0.492403	early interface (P-TGC invasion)
Plpp3	1.31343	2.94e-38	0.752809	0.500802	early interface (P-TGC invasion)
Wee1	1.87642	9.14e-38	0.543071	0.239291	early interface (P-TGC invasion)
Rab31	2.02543	1.41e-37	0.505618	0.185997	early interface (P-TGC invasion)
Cd2ap	1.23273	7.44e-37	0.762172	0.50523	early interface (P-TGC invasion)
Prl4a1	1.7513	1.32e-36	0.621723	0.304192	early interface (P-TGC invasion)
Dap	0.974911	1.4e-36	0.885768	0.708788	early interface (P-TGC invasion)
Lta4h	1.73007	2.95e-36	0.558052	0.258685	early interface (P-TGC invasion)
Sat1	0.987499	6.75e-36	0.874532	0.689395	early interface (P-TGC invasion)
Dag1	1.2374	1.43e-35	0.728464	0.498893	early interface (P-TGC invasion)
Corin	3.74077	2.83e-35	0.338951	0.0371077	early interface (P-TGC invasion)
Plpbp	1.45824	3.25e-35	0.640449	0.357257	early interface (P-TGC invasion)
Ackr4	2.59528	1.08e-34	0.402622	0.105597	early interface (P-TGC invasion)
Mal	2.19888	2.08e-34	0.453184	0.148355	early interface (P-TGC invasion)
Myl12a	0.672366	1.89e-34	0.970037	0.883103	early interface (P-TGC invasion)
Sidt2	1.25813	4.4e-34	0.70412	0.474078	early interface (P-TGC invasion)
Rnf181	1.14727	4.92e-34	0.764045	0.558754	early interface (P-TGC invasion)
Bhlhe40	1.52509	6.94e-34	0.59176	0.307475	early interface (P-TGC invasion)
Gabarapl1	1.35429	1.09e-33	0.657303	0.396121	early interface (P-TGC invasion)
Atp6v0e	0.756202	1.93e-33	0.93633	0.802397	early interface (P-TGC invasion)
Ate1	1.47335	4.03e-33	0.602996	0.310911	early interface (P-TGC invasion)
Fstl1	0.807812	7.28e-33	0.956929	0.869818	early interface (P-TGC invasion)
Cts7	2.00463	1.65e-32	0.486891	0.177674	early interface (P-TGC invasion)
Rassf8	1.33806	1.87e-32	0.642322	0.381156	early interface (P-TGC invasion)
Cck	2.37958	3.75e-32	0.41573	0.130488	early interface (P-TGC invasion)
Tsc22d3	1.15754	2.85e-31	0.713483	0.488203	early interface (P-TGC invasion)
Pfpl	2.26443	6.27e-31	0.417603	0.12751	early interface (P-TGC invasion)
Tnfrsf23	3.085	9.02e-31	0.327715	0.0568069	early interface (P-TGC invasion)
Smpd1	1.19181	7.37e-31	0.694757	0.468657	early interface (P-TGC invasion)
Acss1	1.38065	1.21e-30	0.608614	0.342521	early interface (P-TGC invasion)
C77080	1.60392	1.46e-30	0.524345	0.258456	early interface (P-TGC invasion)
Hist1h1c	1.68138	1.69e-30	0.503745	0.233183	early interface (P-TGC invasion)
Hilpda	1.69673	2.99e-30	0.509363	0.241582	early interface (P-TGC invasion)
Slpi	2.35493	5.77e-30	0.382022	0.113537	early interface (P-TGC invasion)
Selenok	0.890934	1.6e-29	0.861423	0.699702	early interface (P-TGC invasion)
Aph1c	2.28711	3.72e-29	0.370787	0.103841	early interface (P-TGC invasion)
Esam	1.34917	3.33e-29	0.604869	0.350844	early interface (P-TGC invasion)
Prdx6	0.781855	2.98e-29	0.945693	0.848515	early interface (P-TGC invasion)
Gna13	1.66874	6.74e-29	0.488764	0.235779	early interface (P-TGC invasion)
Jam2	1.99833	8.48e-29	0.430712	0.163854	early interface (P-TGC invasion)
Spsb1	1.54963	9.26e-29	0.516854	0.263648	early interface (P-TGC invasion)
Arpc3	0.958553	1.08e-28	0.784644	0.599221	early interface (P-TGC invasion)
Pi4k2b	1.70293	5.22e-28	0.466292	0.194243	early interface (P-TGC invasion)
Nipal1	1.69752	7.02e-28	0.466292	0.205696	early interface (P-TGC invasion)
Sri	1.028	1.06e-27	0.743446	0.546308	early interface (P-TGC invasion)
Tcp11l2	1.79395	1.38e-27	0.44382	0.190349	early interface (P-TGC invasion)
Zdhhc13	1.67818	1.87e-27	0.458801	0.203482	early interface (P-TGC invasion)
Mbnl2	1.22974	2.02e-27	0.644195	0.424601	early interface (P-TGC invasion)
Pdlim1	1.12387	3.49e-27	0.683521	0.441857	early interface (P-TGC invasion)
Psmd8	0.991088	3.46e-27	0.750936	0.54837	early interface (P-TGC invasion)
Ggta1	1.59611	7.97e-27	0.47191	0.226922	early interface (P-TGC invasion)
S100a9	3.34286	1.06e-26	0.294007	0.0514622	early interface (P-TGC invasion)
Fndc3a	1.1716	9.87e-27	0.644195	0.405436	early interface (P-TGC invasion)
Golph3	1.07637	1.25e-26	0.689139	0.470108	early interface (P-TGC invasion)
Aif1l	1.27816	2.02e-26	0.595506	0.352218	early interface (P-TGC invasion)
Cldn5	1.38084	2.29e-26	0.559925	0.297625	early interface (P-TGC invasion)
Map2k2	0.951231	3.18e-26	0.764045	0.571581	early interface (P-TGC invasion)
Mxi1	2.08907	4.41e-26	0.361423	0.115294	early interface (P-TGC invasion)
Map1lc3b	0.965131	4.35e-26	0.745318	0.557685	early interface (P-TGC invasion)
Itgb3	1.46912	8.82e-26	0.492509	0.250897	early interface (P-TGC invasion)
Krtdap	1.21265	9.07e-26	0.666667	0.462472	early interface (P-TGC invasion)
Rpap3	2.12098	2.15e-25	0.367041	0.127205	early interface (P-TGC invasion)
Klk8	3.07379	2.58e-25	0.277154	0.0477972	early interface (P-TGC invasion)
Prl7a1	1.32968	3.03e-25	0.625468	0.385814	early interface (P-TGC invasion)
Medag	1.11392	3.49e-25	0.653558	0.4443	early interface (P-TGC invasion)
Ugcg	1.27908	3.96e-25	0.569288	0.326105	early interface (P-TGC invasion)
Mettl9	0.935866	3.72e-25	0.76779	0.586547	early interface (P-TGC invasion)
Mrap	1.97139	4.83e-25	0.376404	0.138047	early interface (P-TGC invasion)
Sgpp1	1.27843	1.39e-24	0.537453	0.301901	early interface (P-TGC invasion)
Plin2	1.25502	2.38e-24	0.576779	0.357105	early interface (P-TGC invasion)
Atp8b1	1.58692	3.68e-24	0.441948	0.20142	early interface (P-TGC invasion)
Ramp1	0.976439	5.79e-24	0.734082	0.542796	early interface (P-TGC invasion)
Cyb561	1.89313	8.09e-24	0.368914	0.139956	early interface (P-TGC invasion)
Limk2	1.02301	9.16e-24	0.672285	0.454913	early interface (P-TGC invasion)
Rgcc	1.51852	1.22e-23	0.453184	0.225548	early interface (P-TGC invasion)
Mitf	1.04207	1.13e-23	0.681648	0.464381	early interface (P-TGC invasion)
Fam129b	0.919221	2.94e-23	0.735955	0.547072	early interface (P-TGC invasion)
Vamp8	0.859715	2.96e-23	0.780899	0.613652	early interface (P-TGC invasion)
Crim1	1.29363	3.36e-23	0.514981	0.289608	early interface (P-TGC invasion)
Xdh	1.48692	3.71e-23	0.44382	0.210812	early interface (P-TGC invasion)
Hhipl1	1.16117	6.5e-23	0.578652	0.353516	early interface (P-TGC invasion)
Gpt2	1.5853	8.19e-23	0.413858	0.196304	early interface (P-TGC invasion)
B2m	0.688261	1.05e-22	0.932584	0.861266	early interface (P-TGC invasion)
Nmb	2.65732	1.5e-22	0.269663	0.0601665	early interface (P-TGC invasion)
Cd82	1.84931	2.28e-22	0.359551	0.140337	early interface (P-TGC invasion)
Snrpf	0.527102	1.81e-22	0.968165	0.886692	early interface (P-TGC invasion)
Hand2	0.676958	2.73e-22	0.906367	0.787738	early interface (P-TGC invasion)
Prl8a9	2.36664	4.3e-22	0.353933	0.120104	early interface (P-TGC invasion)
Dcbld2	1.13955	4.12e-22	0.569288	0.346568	early interface (P-TGC invasion)
Kank1	1.80013	4.85e-22	0.357678	0.143392	early interface (P-TGC invasion)
Btbd3	0.986758	6.12e-22	0.662921	0.466901	early interface (P-TGC invasion)
Slc23a2	1.59158	9.1e-22	0.404494	0.19012	early interface (P-TGC invasion)
Degs2	3.24664	1.3e-21	0.23221	0.0328319	early interface (P-TGC invasion)
Maff	2.18239	2.19e-21	0.292135	0.0855158	early interface (P-TGC invasion)
Gm2694	1.81455	2.33e-21	0.346442	0.137054	early interface (P-TGC invasion)
Rabac1	0.688089	2.03e-21	0.885768	0.768344	early interface (P-TGC invasion)
Isg20	1.41138	2.63e-21	0.451311	0.234939	early interface (P-TGC invasion)
Retreg1	1.54346	2.85e-21	0.406367	0.186608	early interface (P-TGC invasion)
Glmp	0.924286	2.83e-21	0.679775	0.475452	early interface (P-TGC invasion)
Gml	1.95537	4.35e-21	0.322097	0.11453	early interface (P-TGC invasion)
Fat1	1.90401	5.4e-21	0.342697	0.132168	early interface (P-TGC invasion)
Uck2	1.24162	6.64e-21	0.505618	0.290983	early interface (P-TGC invasion)
Pakap	0.834264	7.35e-21	0.764045	0.594869	early interface (P-TGC invasion)
Abcc5	1.27607	8.52e-21	0.490637	0.28182	early interface (P-TGC invasion)
Mmp9	2.00683	1.01e-20	0.32397	0.112392	early interface (P-TGC invasion)
Atp6v1f	0.795542	1.07e-20	0.786517	0.623273	early interface (P-TGC invasion)
Nccrp1	0.857541	1.17e-20	0.719101	0.52722	early interface (P-TGC invasion)
Npb	2.19057	1.51e-20	0.28839	0.0900206	early interface (P-TGC invasion)
Slc25a29	1.19948	2.83e-20	0.509363	0.301672	early interface (P-TGC invasion)
Atp6v1h	1.1461	2.92e-20	0.533708	0.33962	early interface (P-TGC invasion)
Ostf1	0.803654	2.8e-20	0.784644	0.626632	early interface (P-TGC invasion)
Mpzl3	2.2718	5.28e-20	0.269663	0.0769642	early interface (P-TGC invasion)
Runx1	0.980567	4.89e-20	0.616105	0.420631	early interface (P-TGC invasion)
Ggt1	1.39046	5.87e-20	0.413858	0.203176	early interface (P-TGC invasion)
Cdh3	1.07355	5.78e-20	0.567416	0.372604	early interface (P-TGC invasion)
Edem2	0.947049	6.13e-20	0.657303	0.469268	early interface (P-TGC invasion)
Slco5a1	1.60731	8.82e-20	0.365169	0.156753	early interface (P-TGC invasion)
5031439G07Rik	1.09694	9.1e-20	0.535581	0.325647	early interface (P-TGC invasion)
Bcap31	0.69558	1.25e-19	0.838951	0.702833	early interface (P-TGC invasion)
Uqcc2	0.568692	1.71e-19	0.932584	0.82706	early interface (P-TGC invasion)
Ctnnbl1	1.55422	2.35e-19	0.370787	0.176911	early interface (P-TGC invasion)
Rnf128	2.10506	3.37e-19	0.277154	0.0849049	early interface (P-TGC invasion)
P2rx4	1.5319	4.04e-19	0.365169	0.158662	early interface (P-TGC invasion)
Cpe	1.18268	4.2e-19	0.490637	0.277621	early interface (P-TGC invasion)
Hexa	0.723496	4.93e-19	0.797753	0.649233	early interface (P-TGC invasion)
Plekho1	1.27351	6.93e-19	0.428839	0.216156	early interface (P-TGC invasion)
Arpc5	0.737223	6.38e-19	0.79588	0.659006	early interface (P-TGC invasion)
Smim14	0.980038	6.82e-19	0.602996	0.406887	early interface (P-TGC invasion)
Gan	2.25971	9.32e-19	0.252809	0.0664274	early interface (P-TGC invasion)
Ankrd37	2.03681	1.01e-18	0.279026	0.0865084	early interface (P-TGC invasion)
Prex1	1.40431	1.26e-18	0.397004	0.198442	early interface (P-TGC invasion)
Tnfaip8	1.11771	1.29e-18	0.507491	0.300985	early interface (P-TGC invasion)
Prl5a1	1.77729	1.39e-18	0.325843	0.113308	early interface (P-TGC invasion)
Litaf	0.874105	1.33e-18	0.679775	0.506834	early interface (P-TGC invasion)
Ippk	1.51031	1.59e-18	0.370787	0.186531	early interface (P-TGC invasion)
Eif4g3	1.09845	1.74e-18	0.511236	0.313507	early interface (P-TGC invasion)
Eva1c	0.79558	2.35e-18	0.741573	0.565931	early interface (P-TGC invasion)
Wsb2	0.992291	2.86e-18	0.571161	0.372833	early interface (P-TGC invasion)
Pxk	0.997203	3.82e-18	0.576779	0.38024	early interface (P-TGC invasion)
Azin1	1.03915	4.06e-18	0.565543	0.377262	early interface (P-TGC invasion)
Pam	1.17309	4.38e-18	0.481273	0.290066	early interface (P-TGC invasion)
Ppp1r13b	1.2538	5.18e-18	0.44382	0.252653	early interface (P-TGC invasion)
Ppp1r15a	1.55477	5.93e-18	0.348315	0.15767	early interface (P-TGC invasion)
Prl3d1	1.44909	6.1e-18	0.382022	0.143315	early interface (P-TGC invasion)
Ctnnb1	0.560734	5.46e-18	0.934457	0.849737	early interface (P-TGC invasion)
Nin	1.29021	8.39e-18	0.41573	0.216691	early interface (P-TGC invasion)
Icam4	1.75666	1e-17	0.303371	0.119035	early interface (P-TGC invasion)
2010005H15Rik	2.70881	1.31e-17	0.213483	0.0396274	early interface (P-TGC invasion)
Atp6v1g1	0.904033	1.33e-17	0.614232	0.43613	early interface (P-TGC invasion)
Kdr	1.4867	1.51e-17	0.363296	0.174926	early interface (P-TGC invasion)
Mospd1	1.64403	1.61e-17	0.312734	0.127052	early interface (P-TGC invasion)
Rtn4	0.756734	1.45e-17	0.752809	0.598534	early interface (P-TGC invasion)
Ceacam15	1.47755	1.63e-17	0.370787	0.161716	early interface (P-TGC invasion)
Cyr61	1.86782	4.19e-17	0.292135	0.121555	early interface (P-TGC invasion)
Psmd1	1.29102	4.57e-17	0.40824	0.217378	early interface (P-TGC invasion)
Slc39a6	1.38376	5.01e-17	0.370787	0.17943	early interface (P-TGC invasion)
Lgmn	0.913515	5.06e-17	0.59176	0.405513	early interface (P-TGC invasion)
Rimklb	1.07738	5.29e-17	0.522472	0.350996	early interface (P-TGC invasion)
Cnih4	0.837532	7.72e-17	0.659176	0.496908	early interface (P-TGC invasion)
Tmem50a	0.642511	7.92e-17	0.837079	0.703214	early interface (P-TGC invasion)
Gpx4	0.527661	8.04e-17	0.921348	0.819882	early interface (P-TGC invasion)
D8Ertd738e	0.559326	9.67e-17	0.885768	0.765824	early interface (P-TGC invasion)
Itgb5	0.896944	1.36e-16	0.59176	0.398335	early interface (P-TGC invasion)
Itga2	1.98591	1.58e-16	0.250936	0.0832252	early interface (P-TGC invasion)
Erlin2	1.23619	1.55e-16	0.413858	0.232496	early interface (P-TGC invasion)
Sorbs2	0.887346	1.65e-16	0.629213	0.445369	early interface (P-TGC invasion)
Shb	1.24088	1.76e-16	0.411985	0.230969	early interface (P-TGC invasion)
Nceh1	1.39454	1.99e-16	0.355805	0.174009	early interface (P-TGC invasion)
Kcnv2	2.75144	2.29e-16	0.196629	0.0376422	early interface (P-TGC invasion)
Scnn1b	2.40897	2.48e-16	0.21161	0.0490952	early interface (P-TGC invasion)
Fos	1.47229	3.4e-16	0.340824	0.173857	early interface (P-TGC invasion)
Cog7	1.75875	3.57e-16	0.284644	0.112087	early interface (P-TGC invasion)
Adgrf5	1.38732	3.87e-16	0.361423	0.180576	early interface (P-TGC invasion)
Sptlc1	1.03272	3.82e-16	0.496255	0.32412	early interface (P-TGC invasion)
Sav1	0.71299	3.99e-16	0.764045	0.613194	early interface (P-TGC invasion)
H2-K1	0.702767	4.08e-16	0.780899	0.646331	early interface (P-TGC invasion)
Ier3	1.12014	4.73e-16	0.453184	0.25418	early interface (P-TGC invasion)
Ankrd44	1.7218	5.4e-16	0.28839	0.120715	early interface (P-TGC invasion)
Slc38a1	1.3024	6.08e-16	0.368914	0.177445	early interface (P-TGC invasion)
Rrm1	0.638377	6.08e-16	0.840824	0.701153	early interface (P-TGC invasion)
Atp6v0b	0.790989	7.88e-16	0.670412	0.517905	early interface (P-TGC invasion)
Slc39a10	1.29435	9.73e-16	0.376404	0.199282	early interface (P-TGC invasion)
Atp6v1e1	0.750049	9.13e-16	0.707865	0.551729	early interface (P-TGC invasion)
Mgat4b	1.20658	1.11e-15	0.400749	0.226082	early interface (P-TGC invasion)
Mgll	1.21057	1.3e-15	0.400749	0.228373	early interface (P-TGC invasion)
Htra1	0.731466	1.53e-15	0.808989	0.727113	early interface (P-TGC invasion)
Grina	1.01438	1.64e-15	0.494382	0.314881	early interface (P-TGC invasion)
Mknk2	1.01555	1.65e-15	0.486891	0.31595	early interface (P-TGC invasion)
Ier5	1.05363	1.8e-15	0.488764	0.315874	early interface (P-TGC invasion)
Qpct	1.42415	1.87e-15	0.331461	0.162633	early interface (P-TGC invasion)
Rnh1	0.667015	1.74e-15	0.784644	0.627319	early interface (P-TGC invasion)
Gadd45b	2.04795	1.98e-15	0.235955	0.0732992	early interface (P-TGC invasion)
Thop1	1.23286	2.09e-15	0.385768	0.210659	early interface (P-TGC invasion)
Klk9	3.03256	2.51e-15	0.170412	0.0271054	early interface (P-TGC invasion)
Dtna	1.08441	2.39e-15	0.466292	0.290525	early interface (P-TGC invasion)
Tmod1	2.26224	3.08e-15	0.205993	0.0518439	early interface (P-TGC invasion)
Ksr1	1.51948	3.26e-15	0.303371	0.134382	early interface (P-TGC invasion)
Rusc1	1.67403	4.29e-15	0.271536	0.114301	early interface (P-TGC invasion)
Hal	2.27939	5.27e-15	0.202247	0.0529892	early interface (P-TGC invasion)
Syngr1	1.7546	6.29e-15	0.254682	0.0919294	early interface (P-TGC invasion)
Rhoq	0.940694	6.43e-15	0.516854	0.336184	early interface (P-TGC invasion)
Vapa	0.659133	6.31e-15	0.764045	0.627472	early interface (P-TGC invasion)
Prr13	0.901947	6.58e-15	0.558052	0.388257	early interface (P-TGC invasion)
Adam10	0.882388	7.3e-15	0.574906	0.400702	early interface (P-TGC invasion)
Ifrd1	1.15646	7.61e-15	0.413858	0.247461	early interface (P-TGC invasion)
Fosl2	0.834958	7.37e-15	0.604869	0.444911	early interface (P-TGC invasion)
Ndfip2	1.20285	9.05e-15	0.383895	0.2144	early interface (P-TGC invasion)
Egln3	2.81474	1.03e-14	0.172285	0.0315339	early interface (P-TGC invasion)
Plet1	1.30252	1.01e-14	0.359551	0.166908	early interface (P-TGC invasion)
Tchhl1	2.09801	1.3e-14	0.213483	0.066122	early interface (P-TGC invasion)
Prnp	0.649173	1.38e-14	0.775281	0.642895	early interface (P-TGC invasion)
Uchl1	1.56603	2.01e-14	0.273408	0.110483	early interface (P-TGC invasion)
Napa	0.770351	2.52e-14	0.64794	0.511338	early interface (P-TGC invasion)
Srgap3	1.99738	2.75e-14	0.217228	0.0689471	early interface (P-TGC invasion)
1700025G04Rik	1.92911	3.12e-14	0.228464	0.0774987	early interface (P-TGC invasion)
Calm4	1.21957	3.54e-14	0.376404	0.211652	early interface (P-TGC invasion)
Paip2	0.755449	3.47e-14	0.655431	0.499656	early interface (P-TGC invasion)
Cdkn1a	1.03829	3.72e-14	0.447566	0.277315	early interface (P-TGC invasion)
Atf4	0.616765	3.72e-14	0.780899	0.658777	early interface (P-TGC invasion)
Cerk	1.15075	4.21e-14	0.391386	0.233794	early interface (P-TGC invasion)
Phyh	1.03319	4.5e-14	0.453184	0.291135	early interface (P-TGC invasion)
Dcaf4	1.52477	4.94e-14	0.271536	0.112545	early interface (P-TGC invasion)
Arl4d	0.588448	5.5e-14	0.807116	0.70268	early interface (P-TGC invasion)
Calcrl	1.12836	6.75e-14	0.406367	0.234558	early interface (P-TGC invasion)
Pcbd2	0.96709	6.91e-14	0.473783	0.31511	early interface (P-TGC invasion)
Gml2	2.17078	8.08e-14	0.196629	0.0610827	early interface (P-TGC invasion)
Cttnbp2nl	1.20973	9.53e-14	0.359551	0.196228	early interface (P-TGC invasion)
Ranbp9	1.13226	1.01e-13	0.38764	0.214553	early interface (P-TGC invasion)
Nox4	1.48166	1.12e-13	0.284644	0.130641	early interface (P-TGC invasion)
Inhba	1.82923	1.27e-13	0.250936	0.0998702	early interface (P-TGC invasion)
Tmem104	1.73637	1.27e-13	0.234082	0.0850576	early interface (P-TGC invasion)
Rnf11	0.78065	1.33e-13	0.617978	0.47194	early interface (P-TGC invasion)
Slc22a5	0.86671	1.98e-13	0.539326	0.377796	early interface (P-TGC invasion)
Txnip	0.57592	2.32e-13	0.859551	0.753913	early interface (P-TGC invasion)
Havcr2	1.46475	3.06e-13	0.275281	0.127357	early interface (P-TGC invasion)
Lrrc20	1.1719	3.95e-13	0.355805	0.193938	early interface (P-TGC invasion)
Cfl2	0.754985	4.12e-13	0.617978	0.456746	early interface (P-TGC invasion)
Pvr	1.56002	4.63e-13	0.252809	0.105291	early interface (P-TGC invasion)
Acsl3	1.77231	4.9e-13	0.220974	0.0772696	early interface (P-TGC invasion)
Acot2	1.51414	6.09e-13	0.262172	0.113385	early interface (P-TGC invasion)
Plk3	1.30143	6.2e-13	0.307116	0.145682	early interface (P-TGC invasion)
Ern1	1.17429	6.43e-13	0.353933	0.208674	early interface (P-TGC invasion)
Col4a2	0.683607	6.75e-13	0.687266	0.546766	early interface (P-TGC invasion)
Map6	1.70955	8.22e-13	0.224719	0.0854394	early interface (P-TGC invasion)
Kremen1	1.11369	8.3e-13	0.367041	0.211881	early interface (P-TGC invasion)
Tgfb2	1.1179	8.32e-13	0.370787	0.214095	early interface (P-TGC invasion)
Cebpd	0.947106	8.39e-13	0.458801	0.30465	early interface (P-TGC invasion)
Abhd2	1.02879	8.64e-13	0.404494	0.243949	early interface (P-TGC invasion)
Tead4	1.05468	1.11e-12	0.38764	0.238604	early interface (P-TGC invasion)
Metrnl	0.995771	1.15e-12	0.419476	0.256776	early interface (P-TGC invasion)
Dnajb9	0.855978	1.23e-12	0.505618	0.348935	early interface (P-TGC invasion)
Psg29	1.41088	1.5e-12	0.284644	0.119417	early interface (P-TGC invasion)
Pex3	1.75192	1.6e-12	0.213483	0.0755135	early interface (P-TGC invasion)
Stx11	1.2204	1.76e-12	0.322097	0.177751	early interface (P-TGC invasion)
Arhgap10	1.36698	2.48e-12	0.282772	0.139574	early interface (P-TGC invasion)
Rgl1	1.25354	2.49e-12	0.312734	0.164618	early interface (P-TGC invasion)
Snx1	0.728069	2.89e-12	0.625468	0.476598	early interface (P-TGC invasion)
Dst	0.766502	2.96e-12	0.58427	0.441704	early interface (P-TGC invasion)
Havcr1	3.43253	3.36e-12	0.132959	0.0161869	early interface (P-TGC invasion)
Epb41l4b	1.80407	3.34e-12	0.200375	0.0687944	early interface (P-TGC invasion)
Atp6v1c1	0.960931	3.9e-12	0.423221	0.266626	early interface (P-TGC invasion)
Mindy2	1.35579	4.31e-12	0.279026	0.13484	early interface (P-TGC invasion)
Chp1	0.785203	4.29e-12	0.554307	0.409941	early interface (P-TGC invasion)
Mthfsl	1.54228	4.91e-12	0.234082	0.0970451	early interface (P-TGC invasion)
Ccng2	1.27297	5.45e-12	0.290262	0.14614	early interface (P-TGC invasion)
Hsd17b4	0.662586	6.45e-12	0.616105	0.468122	early interface (P-TGC invasion)
1810058I24Rik	0.683553	6.55e-12	0.649813	0.536535	early interface (P-TGC invasion)
Mettl17	1.93187	7.63e-12	0.187266	0.0592502	early interface (P-TGC invasion)
Rap1b	0.539378	8.63e-12	0.820225	0.720776	early interface (P-TGC invasion)
Pecam1	0.839781	9.11e-12	0.488764	0.335726	early interface (P-TGC invasion)
Creb3l2	0.842274	9.17e-12	0.492509	0.346721	early interface (P-TGC invasion)
Cd109	1.97175	1.12e-11	0.179775	0.0556616	early interface (P-TGC invasion)
Slc31a2	0.922426	1.5e-11	0.430712	0.286707	early interface (P-TGC invasion)
Isg15	0.731693	1.52e-11	0.571161	0.390166	early interface (P-TGC invasion)
Pacs2	0.78079	1.54e-11	0.513109	0.361839	early interface (P-TGC invasion)
A4galt	0.908085	1.69e-11	0.432584	0.285867	early interface (P-TGC invasion)
Hopx	0.728898	1.76e-11	0.606742	0.432313	early interface (P-TGC invasion)
Fnip2	1.09361	2.66e-11	0.335206	0.194396	early interface (P-TGC invasion)
Htr2b	2.95785	2.83e-11	0.127341	0.0199282	early interface (P-TGC invasion)
Aspg	0.824785	2.73e-11	0.490637	0.353363	early interface (P-TGC invasion)
Tgoln1	0.77992	2.71e-11	0.52809	0.373902	early interface (P-TGC invasion)
Dnajb4	1.20965	2.97e-11	0.299625	0.170879	early interface (P-TGC invasion)
Fdps	0.884707	2.94e-11	0.432584	0.280064	early interface (P-TGC invasion)
Marcksl1	0.817977	2.93e-11	0.5	0.356494	early interface (P-TGC invasion)
Sema6d	1.52519	4.29e-11	0.226592	0.098954	early interface (P-TGC invasion)
Slc25a33	0.807509	4.2e-11	0.511236	0.367947	early interface (P-TGC invasion)
Samd8	1.02673	4.81e-11	0.350187	0.200275	early interface (P-TGC invasion)
Anxa1	0.548083	5.37e-11	0.790262	0.659159	early interface (P-TGC invasion)
Adipor1	0.735004	5.72e-11	0.541199	0.40284	early interface (P-TGC invasion)
Flt4	1.66502	5.93e-11	0.196629	0.0696343	early interface (P-TGC invasion)
Scnn1g	3.48995	7.35e-11	0.116105	0.0123692	early interface (P-TGC invasion)
Sqle	1.10525	7.36e-11	0.314607	0.179889	early interface (P-TGC invasion)
Fgfr2	0.680666	7.3e-11	0.614232	0.490418	early interface (P-TGC invasion)
Dcst2	1.95025	8.37e-11	0.168539	0.0562724	early interface (P-TGC invasion)
Gnptab	1.07901	9.18e-11	0.325843	0.191571	early interface (P-TGC invasion)
Fbln2	0.71756	9.51e-11	0.559925	0.402993	early interface (P-TGC invasion)
Tax1bp1	0.628348	1.09e-10	0.67603	0.538902	early interface (P-TGC invasion)
Upp1	1.39067	1.14e-10	0.241573	0.113919	early interface (P-TGC invasion)
Lamc2	1.19904	1.15e-10	0.282772	0.151943	early interface (P-TGC invasion)
Ndufa4l2	2.0705	1.19e-10	0.159176	0.0489425	early interface (P-TGC invasion)
Krt18	1.1253	1.22e-10	0.325843	0.173322	early interface (P-TGC invasion)
Zzef1	1.31261	1.35e-10	0.252809	0.121936	early interface (P-TGC invasion)
Cat	0.883602	1.49e-10	0.41573	0.287929	early interface (P-TGC invasion)
Ugp2	0.966964	1.61e-10	0.376404	0.239215	early interface (P-TGC invasion)
Cbln1	1.72762	2.13e-10	0.181648	0.0620753	early interface (P-TGC invasion)
Mllt3	0.992964	2.13e-10	0.359551	0.218523	early interface (P-TGC invasion)
Map7d2	0.888585	2.12e-10	0.410112	0.266091	early interface (P-TGC invasion)
Naga	1.1543	2.21e-10	0.280899	0.143544	early interface (P-TGC invasion)
Akr1c18	1.24884	2.23e-10	0.282772	0.135298	early interface (P-TGC invasion)
Frmd6	1.20762	2.47e-10	0.271536	0.143315	early interface (P-TGC invasion)
Itgav	0.711888	2.46e-10	0.546816	0.420554	early interface (P-TGC invasion)
Iffo2	1.473	2.61e-10	0.213483	0.0895625	early interface (P-TGC invasion)
Cltb	0.728763	2.76e-10	0.52809	0.403298	early interface (P-TGC invasion)
Eaf1	0.981393	2.8e-10	0.348315	0.209819	early interface (P-TGC invasion)
Plekha3	1.0747	2.95e-10	0.310861	0.180423	early interface (P-TGC invasion)
Flnb	0.873108	3.25e-10	0.426966	0.295029	early interface (P-TGC invasion)
Slc38a2	0.620387	3.39e-10	0.662921	0.549133	early interface (P-TGC invasion)
Klf7	1.5015	3.62e-10	0.21161	0.0952126	early interface (P-TGC invasion)
Gm10550	3.70621	4.25e-10	0.101124	0.00885699	early interface (P-TGC invasion)
Vat1	0.632876	4.13e-10	0.595506	0.456364	early interface (P-TGC invasion)
Mlph	1.20093	4.41e-10	0.26779	0.14385	early interface (P-TGC invasion)
Plekho2	0.988086	5.78e-10	0.333333	0.201802	early interface (P-TGC invasion)
Slc30a1	1.3426	6.29e-10	0.228464	0.104833	early interface (P-TGC invasion)
Osmr	1.41723	6.35e-10	0.217228	0.0966634	early interface (P-TGC invasion)
Bmp7	2.49776	8.6e-10	0.121723	0.0245094	early interface (P-TGC invasion)
Gm43738	0.886202	8.96e-10	0.378277	0.247461	early interface (P-TGC invasion)
Sik1	1.30648	9.11e-10	0.230337	0.110789	early interface (P-TGC invasion)
Inhbb	1.85891	9.3e-10	0.159176	0.0513095	early interface (P-TGC invasion)
Tmem38b	1.19244	9.26e-10	0.258427	0.13003	early interface (P-TGC invasion)
Thap4	1.17899	1.09e-09	0.262172	0.142704	early interface (P-TGC invasion)
F2rl3	2.15708	1.15e-09	0.138577	0.0372604	early interface (P-TGC invasion)
Sbds	0.929478	1.22e-09	0.365169	0.235932	early interface (P-TGC invasion)
Ypel3	0.843327	1.28e-09	0.402622	0.270062	early interface (P-TGC invasion)
Gm21949	0.727513	1.32e-09	0.496255	0.351378	early interface (P-TGC invasion)
Tcta	1.15875	1.36e-09	0.262172	0.141254	early interface (P-TGC invasion)
Lrp1	0.612525	1.35e-09	0.634831	0.504543	early interface (P-TGC invasion)
Rasgrp3	1.94925	1.41e-09	0.151685	0.0477972	early interface (P-TGC invasion)
Prl2c5	1.5552	1.45e-09	0.192884	0.0652821	early interface (P-TGC invasion)
Scpep1	0.675245	1.69e-09	0.544944	0.42002	early interface (P-TGC invasion)
Adamts5	0.741309	1.74e-09	0.513109	0.40139	early interface (P-TGC invasion)
Klc1	0.765955	1.79e-09	0.453184	0.312896	early interface (P-TGC invasion)
Zfyve21	0.675108	1.84e-09	0.559925	0.440177	early interface (P-TGC invasion)
Tmbim6	0.532159	1.86e-09	0.713483	0.599145	early interface (P-TGC invasion)
Kctd11	1.12887	2.05e-09	0.269663	0.148965	early interface (P-TGC invasion)
Tmbim1	0.954368	2.31e-09	0.331461	0.199053	early interface (P-TGC invasion)
Banp	1.43872	2.39e-09	0.198502	0.0843705	early interface (P-TGC invasion)
Nudt9	0.961697	2.47e-09	0.331461	0.192945	early interface (P-TGC invasion)
Gm49393	1.48999	2.52e-09	0.183521	0.0769642	early interface (P-TGC invasion)
Prl6a1	1.62069	2.78e-09	0.200375	0.0795602	early interface (P-TGC invasion)
Chchd10	0.795591	2.77e-09	0.451311	0.338093	early interface (P-TGC invasion)
Myo5a	1.02523	2.99e-09	0.29588	0.170192	early interface (P-TGC invasion)
Mpzl1	0.909936	3.1e-09	0.359551	0.218829	early interface (P-TGC invasion)
Ror1	0.9175	3.8e-09	0.357678	0.234252	early interface (P-TGC invasion)
Ahnak2	0.858119	4.1e-09	0.389513	0.263343	early interface (P-TGC invasion)
Gm12648	2.33685	4.33e-09	0.121723	0.0277926	early interface (P-TGC invasion)
Epha2	1.66284	4.32e-09	0.162921	0.0601665	early interface (P-TGC invasion)
Sdcbp2	3.10852	4.55e-09	0.101124	0.0156524	early interface (P-TGC invasion)
Gng5	0.538217	4.39e-09	0.691011	0.570283	early interface (P-TGC invasion)
Ncf2	1.32273	4.76e-09	0.209738	0.0956708	early interface (P-TGC invasion)
Mxd1	2.01663	4.95e-09	0.132959	0.0421471	early interface (P-TGC invasion)
S100a13	0.620527	5.43e-09	0.578652	0.457204	early interface (P-TGC invasion)
Hdac9	1.48517	6.03e-09	0.192884	0.087501	early interface (P-TGC invasion)
Shisa3	1.30051	6.14e-09	0.220974	0.103764	early interface (P-TGC invasion)
Prl3c1	0.601579	6.44e-09	0.631086	0.516301	early interface (P-TGC invasion)
Ceacam9	0.939963	6.56e-09	0.357678	0.232725	early interface (P-TGC invasion)
S1pr2	0.937117	6.62e-09	0.322097	0.200504	early interface (P-TGC invasion)
Gch1	0.776493	7.09e-09	0.417603	0.285562	early interface (P-TGC invasion)
BB123696	1.37238	7.65e-09	0.200375	0.0898679	early interface (P-TGC invasion)
Tpp1	0.744812	8.16e-09	0.455056	0.330839	early interface (P-TGC invasion)
Egfl7	0.759207	9.82e-09	0.456929	0.346644	early interface (P-TGC invasion)
Msn	0.586366	9.88e-09	0.631086	0.517523	early interface (P-TGC invasion)
Tspan5	0.909574	1e-08	0.325843	0.196152	early interface (P-TGC invasion)
Irak2	1.74904	1.17e-08	0.14794	0.0511568	early interface (P-TGC invasion)
Limk1	0.917193	1.19e-08	0.322097	0.213255	early interface (P-TGC invasion)
Tollip	0.977569	1.35e-08	0.297753	0.178972	early interface (P-TGC invasion)
Adgrg3	1.52817	1.63e-08	0.166667	0.0637551	early interface (P-TGC invasion)
Bcl2l1	1.00702	1.65e-08	0.275281	0.161869	early interface (P-TGC invasion)
Ginm1	0.903726	1.74e-08	0.322097	0.201344	early interface (P-TGC invasion)
Gm28050	2.16142	1.82e-08	0.11985	0.0308468	early interface (P-TGC invasion)
Aig1	1.08919	1.93e-08	0.258427	0.142246	early interface (P-TGC invasion)
Cyb5r3	0.546333	1.92e-08	0.67603	0.57685	early interface (P-TGC invasion)
Tspan9	0.632867	2.04e-08	0.529963	0.401466	early interface (P-TGC invasion)
Ccdc68	1.80389	2.21e-08	0.138577	0.0468046	early interface (P-TGC invasion)
Ctnna1	0.593266	2.2e-08	0.588015	0.478736	early interface (P-TGC invasion)
Snx9	0.780853	2.24e-08	0.400749	0.282126	early interface (P-TGC invasion)
Emc7	0.621168	2.33e-08	0.55618	0.439948	early interface (P-TGC invasion)
Tmem251	0.735424	2.35e-08	0.434457	0.311216	early interface (P-TGC invasion)
Pttg1ip	0.530184	2.44e-08	0.677903	0.559288	early interface (P-TGC invasion)
Gm21972	0.892105	2.76e-08	0.318352	0.198595	early interface (P-TGC invasion)
Cts8	1.43838	2.81e-08	0.187266	0.0740628	early interface (P-TGC invasion)
Klk10	2.31973	2.99e-08	0.110487	0.0287089	early interface (P-TGC invasion)
Csrnp1	1.10929	3.12e-08	0.237828	0.131633	early interface (P-TGC invasion)
Ppard	1.1371	3.28e-08	0.228464	0.119951	early interface (P-TGC invasion)
Abhd12	0.805209	3.29e-08	0.374532	0.258532	early interface (P-TGC invasion)
Col22a1	1.50642	3.37e-08	0.162921	0.0642132	early interface (P-TGC invasion)
Mcl1	0.612431	3.38e-08	0.565543	0.465985	early interface (P-TGC invasion)
Bri3	0.669482	3.74e-08	0.468165	0.348095	early interface (P-TGC invasion)
Icam2	1.15162	4.09e-08	0.230337	0.124609	early interface (P-TGC invasion)
Ccbe1	1.37486	4.2e-08	0.183521	0.082538	early interface (P-TGC invasion)
Atg16l2	0.946673	4.29e-08	0.301498	0.184928	early interface (P-TGC invasion)
Dram2	1.07128	4.31e-08	0.245318	0.135069	early interface (P-TGC invasion)
Plekhb2	1.00601	4.5e-08	0.265918	0.153852	early interface (P-TGC invasion)
Iqgap1	0.622884	4.8e-08	0.533708	0.406124	early interface (P-TGC invasion)
Cdc42se2	0.918074	4.91e-08	0.299625	0.181568	early interface (P-TGC invasion)
Sec62	0.57114	5e-08	0.59176	0.473925	early interface (P-TGC invasion)
Scin	0.770783	5.14e-08	0.397004	0.261968	early interface (P-TGC invasion)
Zfand5	0.751969	5.38e-08	0.410112	0.295335	early interface (P-TGC invasion)
Fbln5	1.04038	5.75e-08	0.264045	0.154692	early interface (P-TGC invasion)
Lpar1	0.755988	6.94e-08	0.397004	0.288234	early interface (P-TGC invasion)
Cd164	0.5792	7.3e-08	0.576779	0.464916	early interface (P-TGC invasion)
Clca2	1.76842	7.87e-08	0.131086	0.0471864	early interface (P-TGC invasion)
Klf9	1.07608	8.22e-08	0.241573	0.136291	early interface (P-TGC invasion)
Tex264	0.61323	8.23e-08	0.524345	0.423074	early interface (P-TGC invasion)
Olr1	0.880849	8.62e-08	0.316479	0.209743	early interface (P-TGC invasion)
Bik	1.77577	8.84e-08	0.129213	0.0487898	early interface (P-TGC invasion)
Gpihbp1	0.666806	1.03e-07	0.485019	0.374437	early interface (P-TGC invasion)
Kidins220	0.718267	1.08e-07	0.402622	0.28014	early interface (P-TGC invasion)
Isca1	0.716704	1.1e-07	0.398876	0.293731	early interface (P-TGC invasion)
Tspan14	0.68975	1.13e-07	0.43633	0.315568	early interface (P-TGC invasion)
Gm45021	3.73584	1.32e-07	0.076779	0.00748263	early interface (P-TGC invasion)
Trib3	2.17385	1.32e-07	0.106742	0.029396	early interface (P-TGC invasion)
Gpnmb	0.522066	1.33e-07	0.627341	0.49874	early interface (P-TGC invasion)
Col5a3	1.3221	1.54e-07	0.177903	0.0781095	early interface (P-TGC invasion)
Apaf1	1.08763	1.66e-07	0.226592	0.118653	early interface (P-TGC invasion)
Card19	0.67125	1.73e-07	0.451311	0.34527	early interface (P-TGC invasion)
Sdcbp	0.50108	1.82e-07	0.653558	0.543101	early interface (P-TGC invasion)
Spire1	0.907839	1.99e-07	0.282772	0.1763	early interface (P-TGC invasion)
Dedd2	1.42237	2.04e-07	0.161049	0.0759716	early interface (P-TGC invasion)
Nectin1	0.790123	2.05e-07	0.337079	0.214477	early interface (P-TGC invasion)
Mob3b	1.19495	2.08e-07	0.196629	0.101855	early interface (P-TGC invasion)
Myl7	2.20539	2.14e-07	0.101124	0.0259601	early interface (P-TGC invasion)
Dgkd	0.909635	2.46e-07	0.277154	0.173246	early interface (P-TGC invasion)
St3gal1	1.17328	2.48e-07	0.194757	0.0958998	early interface (P-TGC invasion)
Zfp775	2.03144	2.53e-07	0.104869	0.0274109	early interface (P-TGC invasion)
Il6ra	1.36528	2.61e-07	0.162921	0.0765061	early interface (P-TGC invasion)
Twsg1	0.803366	2.59e-07	0.329588	0.217989	early interface (P-TGC invasion)
Fam53c	1.09902	2.65e-07	0.215356	0.118119	early interface (P-TGC invasion)
Rab27b	1.32711	2.74e-07	0.168539	0.0768878	early interface (P-TGC invasion)
Abhd5	0.730593	2.73e-07	0.382022	0.273345	early interface (P-TGC invasion)
Nppb	0.768135	2.78e-07	0.361423	0.238222	early interface (P-TGC invasion)
Gchfr	1.33821	2.84e-07	0.166667	0.0739101	early interface (P-TGC invasion)
Klhl21	0.845367	3.27e-07	0.316479	0.216844	early interface (P-TGC invasion)
Slc35f5	0.809236	3.44e-07	0.327715	0.221654	early interface (P-TGC invasion)
Hcfc1r1	0.528419	3.83e-07	0.604869	0.507674	early interface (P-TGC invasion)
Chmp1b	0.863267	3.95e-07	0.286517	0.184164	early interface (P-TGC invasion)
Adam8	1.49279	4.03e-07	0.142322	0.0618462	early interface (P-TGC invasion)
Klf6	0.864209	4.18e-07	0.292135	0.186989	early interface (P-TGC invasion)
Tnfrsf9	0.634811	4.23e-07	0.494382	0.362831	early interface (P-TGC invasion)
Arhgap29	0.822241	4.39e-07	0.314607	0.220738	early interface (P-TGC invasion)
Bet1	0.504634	4.35e-07	0.621723	0.503856	early interface (P-TGC invasion)
Sestd1	1.066	4.46e-07	0.217228	0.121707	early interface (P-TGC invasion)
Las1l	0.936194	4.48e-07	0.265918	0.170955	early interface (P-TGC invasion)
Pcyt1a	0.917706	4.53e-07	0.262172	0.153928	early interface (P-TGC invasion)
Bst1	1.42536	4.76e-07	0.149813	0.0642132	early interface (P-TGC invasion)
5033406O09Rik	1.27767	4.83e-07	0.168539	0.0783386	early interface (P-TGC invasion)
Il11ra1	0.529484	4.79e-07	0.576779	0.4753	early interface (P-TGC invasion)
Optn	1.34037	5.04e-07	0.159176	0.0765061	early interface (P-TGC invasion)
Siae	1.40351	5.15e-07	0.149813	0.065893	early interface (P-TGC invasion)
Tnfrsf1b	0.816667	5.54e-07	0.307116	0.207605	early interface (P-TGC invasion)
Rab11fip1	1.53664	5.68e-07	0.136704	0.0571887	early interface (P-TGC invasion)
Cdadc1	1.04776	5.84e-07	0.220974	0.12499	early interface (P-TGC invasion)
Clvs1	2.16567	5.94e-07	0.0955056	0.0229824	early interface (P-TGC invasion)
Necap2	0.809434	5.97e-07	0.303371	0.198977	early interface (P-TGC invasion)
Phldb2	0.680131	5.96e-07	0.402622	0.287165	early interface (P-TGC invasion)
Chd5	3.83607	6.39e-07	0.0674157	0.00565015	early interface (P-TGC invasion)
Tubb4a	2.32376	6.49e-07	0.0898876	0.0206918	early interface (P-TGC invasion)
Gm10532	2.73276	6.78e-07	0.0786517	0.0136673	early interface (P-TGC invasion)
Mkl2	0.72792	6.83e-07	0.361423	0.255326	early interface (P-TGC invasion)
Emilin2	0.670898	7.4e-07	0.406367	0.302741	early interface (P-TGC invasion)
Snx24	1.21934	8.02e-07	0.177903	0.0873482	early interface (P-TGC invasion)
Ptpra	0.683888	8.18e-07	0.389513	0.284951	early interface (P-TGC invasion)
Neat1	0.711792	8.83e-07	0.410112	0.322517	early interface (P-TGC invasion)
Ehd3	0.609206	9.28e-07	0.455056	0.33229	early interface (P-TGC invasion)
Agbl3	1.217	1.01e-06	0.166667	0.0839887	early interface (P-TGC invasion)
Stx12	0.647441	1.04e-06	0.41573	0.30946	early interface (P-TGC invasion)
B3gnt2	0.939699	1.14e-06	0.237828	0.1382	early interface (P-TGC invasion)
Spa17	1.84366	1.19e-06	0.106742	0.0355043	early interface (P-TGC invasion)
Wwc1	1.59881	1.22e-06	0.123596	0.04711	early interface (P-TGC invasion)
Cd244	1.45862	1.33e-06	0.140449	0.0605482	early interface (P-TGC invasion)
Chic2	0.62346	1.42e-06	0.440075	0.33878	early interface (P-TGC invasion)
Lims2	0.937541	1.66e-06	0.241573	0.14301	early interface (P-TGC invasion)
Mtss1	0.921734	1.74e-06	0.2397	0.142781	early interface (P-TGC invasion)
Krt80	1.83167	1.83e-06	0.101124	0.0302359	early interface (P-TGC invasion)
Cndp2	0.716717	1.83e-06	0.350187	0.256547	early interface (P-TGC invasion)
Sash1	0.865533	1.89e-06	0.254682	0.152249	early interface (P-TGC invasion)
Commd6	0.634269	1.92e-06	0.423221	0.315568	early interface (P-TGC invasion)
Agpat5	0.690551	1.96e-06	0.363296	0.262197	early interface (P-TGC invasion)
Tmem9b	0.646312	1.99e-06	0.400749	0.30213	early interface (P-TGC invasion)
Ddit4	0.821781	2.13e-06	0.279026	0.186684	early interface (P-TGC invasion)
Ppm1e	2.38726	2.21e-06	0.082397	0.0184012	early interface (P-TGC invasion)
2610528A11Rik	0.829539	2.24e-06	0.282772	0.170497	early interface (P-TGC invasion)
Dock5	0.869839	2.26e-06	0.256554	0.163702	early interface (P-TGC invasion)
Adipor2	0.667743	2.31e-06	0.383895	0.289379	early interface (P-TGC invasion)
Ppp1r2	0.659766	2.32e-06	0.38015	0.263266	early interface (P-TGC invasion)
Tmem45b	1.82642	2.56e-06	0.102996	0.0374895	early interface (P-TGC invasion)
Crem	0.877164	2.87e-06	0.250936	0.162556	early interface (P-TGC invasion)
Trem2	0.805622	2.87e-06	0.282772	0.190807	early interface (P-TGC invasion)
Nectin2	0.59881	3.13e-06	0.455056	0.370237	early interface (P-TGC invasion)
Cited2	0.627933	3.24e-06	0.419476	0.322746	early interface (P-TGC invasion)
Pqlc3	1.2482	3.29e-06	0.149813	0.0700924	early interface (P-TGC invasion)
Rab3gap2	0.698437	3.28e-06	0.342697	0.231656	early interface (P-TGC invasion)
Esyt2	0.54351	3.28e-06	0.513109	0.411697	early interface (P-TGC invasion)
Sh2b2	1.33152	3.55e-06	0.138577	0.0636024	early interface (P-TGC invasion)
S1pr1	0.975969	3.63e-06	0.21161	0.121402	early interface (P-TGC invasion)
Sms	1.04538	3.69e-06	0.185393	0.0988013	early interface (P-TGC invasion)
Pex13	0.934471	3.69e-06	0.222846	0.128045	early interface (P-TGC invasion)
Spop	0.590048	3.76e-06	0.440075	0.332519	early interface (P-TGC invasion)
Ripor2	1.72551	3.82e-06	0.102996	0.0345881	early interface (P-TGC invasion)
Smad7	0.741094	3.79e-06	0.314607	0.224861	early interface (P-TGC invasion)
Fam229a	1.9328	3.87e-06	0.093633	0.028098	early interface (P-TGC invasion)
Rhox6	0.898176	3.87e-06	0.234082	0.117661	early interface (P-TGC invasion)
Plac1	0.786016	3.93e-06	0.294007	0.171719	early interface (P-TGC invasion)
Tagln3	2.7212	4.14e-06	0.0692884	0.0113767	early interface (P-TGC invasion)
Rab21	0.55682	4.11e-06	0.479401	0.379324	early interface (P-TGC invasion)
Fbxw7	0.734784	4.14e-06	0.312734	0.210964	early interface (P-TGC invasion)
Hsf2bp	2.60087	4.53e-06	0.071161	0.0134382	early interface (P-TGC invasion)
Ndfip1	0.747789	4.71e-06	0.303371	0.203405	early interface (P-TGC invasion)
Nek7	0.655777	4.89e-06	0.370787	0.276094	early interface (P-TGC invasion)
Chac1	1.31859	5.02e-06	0.132959	0.0604719	early interface (P-TGC invasion)
Rusc2	0.891153	5.06e-06	0.23221	0.139039	early interface (P-TGC invasion)
Tbc1d20	0.797328	5.13e-06	0.275281	0.188669	early interface (P-TGC invasion)
Zdhhc2	1.73312	5.89e-06	0.0992509	0.0324502	early interface (P-TGC invasion)
Atp13a3	0.753632	6e-06	0.299625	0.208139	early interface (P-TGC invasion)
Gadd45a	1.44104	6.56e-06	0.121723	0.0519966	early interface (P-TGC invasion)
Wipi1	0.836353	6.74e-06	0.243446	0.148507	early interface (P-TGC invasion)
Slc35e2	1.29529	6.91e-06	0.132959	0.0615408	early interface (P-TGC invasion)
Smc5	0.959366	7.28e-06	0.207865	0.124227	early interface (P-TGC invasion)
Nupr1	0.808933	7.4e-06	0.2603	0.162862	early interface (P-TGC invasion)
Cflar	0.734229	8.04e-06	0.29588	0.196839	early interface (P-TGC invasion)
Riok3	0.636422	8.13e-06	0.363296	0.261587	early interface (P-TGC invasion)
Plod2	0.520227	8.21e-06	0.496255	0.393067	early interface (P-TGC invasion)
Ube2g2	0.673266	8.31e-06	0.344569	0.258456	early interface (P-TGC invasion)
Col6a4	1.33242	8.53e-06	0.129213	0.0545927	early interface (P-TGC invasion)
Diras2	2.15544	8.65e-06	0.076779	0.0202336	early interface (P-TGC invasion)
Angpt4	0.524632	8.93e-06	0.490637	0.382454	early interface (P-TGC invasion)
Dtx2	0.692985	9.25e-06	0.316479	0.226235	early interface (P-TGC invasion)
Acad11	1.14513	9.57e-06	0.155431	0.0843705	early interface (P-TGC invasion)
Plpp5	0.824759	1.06e-05	0.241573	0.150722	early interface (P-TGC invasion)
Zfand3	0.603717	1.1e-05	0.395131	0.292433	early interface (P-TGC invasion)
Mtus1	0.951559	1.15e-05	0.198502	0.124456	early interface (P-TGC invasion)
Lepr	1.1714	1.21e-05	0.14794	0.0709323	early interface (P-TGC invasion)
Mocos	1.30317	1.22e-05	0.125468	0.0544399	early interface (P-TGC invasion)
Lmbrd1	0.796305	1.27e-05	0.258427	0.170115	early interface (P-TGC invasion)
Zfand2a	1.20852	1.28e-05	0.140449	0.0651294	early interface (P-TGC invasion)
Hint3	0.715096	1.3e-05	0.297753	0.206994	early interface (P-TGC invasion)
Sox17	1.01452	1.3e-05	0.179775	0.0973505	early interface (P-TGC invasion)
Sympk	0.874965	1.32e-05	0.209738	0.128808	early interface (P-TGC invasion)
Mical1	0.839314	1.38e-05	0.226592	0.136062	early interface (P-TGC invasion)
Rffl	1.71511	1.4e-05	0.0917603	0.0300832	early interface (P-TGC invasion)
Fuca2	0.948836	1.43e-05	0.196629	0.117431	early interface (P-TGC invasion)
Prune2	0.739728	1.49e-05	0.286517	0.182103	early interface (P-TGC invasion)
Pglyrp1	0.704464	1.52e-05	0.294007	0.192487	early interface (P-TGC invasion)
Acsbg1	0.708582	1.62e-05	0.292135	0.198977	early interface (P-TGC invasion)
Adgrf4	0.621622	1.73e-05	0.355805	0.261587	early interface (P-TGC invasion)
Cmtm4	1.2648	1.84e-05	0.132959	0.0675727	early interface (P-TGC invasion)
Entpd1	0.766739	1.88e-05	0.265918	0.176834	early interface (P-TGC invasion)
Atp6v1b2	0.665775	1.91e-05	0.310861	0.221654	early interface (P-TGC invasion)
Itgb7	1.53771	1.93e-05	0.104869	0.0385584	early interface (P-TGC invasion)
Slc25a25	1.22704	1.92e-05	0.132959	0.0633733	early interface (P-TGC invasion)
Ddit3	0.74837	1.98e-05	0.265918	0.182179	early interface (P-TGC invasion)
Msln	1.12473	2.14e-05	0.149813	0.0722303	early interface (P-TGC invasion)
Ikbip	0.662992	2.17e-05	0.322097	0.227609	early interface (P-TGC invasion)
Mkrn1	0.637522	2.3e-05	0.335206	0.236772	early interface (P-TGC invasion)
E2f8	0.703495	2.39e-05	0.299625	0.224708	early interface (P-TGC invasion)
Klk7	0.637413	2.42e-05	0.342697	0.250821	early interface (P-TGC invasion)
Jaml	2.5209	2.68e-05	0.076779	0.0142781	early interface (P-TGC invasion)
Gna14	1.19695	2.7e-05	0.134831	0.0686417	early interface (P-TGC invasion)
Gfy	2.82679	2.74e-05	0.0561798	0.00946782	early interface (P-TGC invasion)
Creld1	0.909952	2.73e-05	0.198502	0.119111	early interface (P-TGC invasion)
Hexb	0.509611	2.77e-05	0.470037	0.378942	early interface (P-TGC invasion)
D5Ertd615e	1.99554	2.8e-05	0.0730337	0.0163396	early interface (P-TGC invasion)
Soat1	0.898832	2.86e-05	0.202247	0.124609	early interface (P-TGC invasion)
Tchh	1.67599	3.02e-05	0.0898876	0.0327556	early interface (P-TGC invasion)
Zc3hav1	0.744934	3.07e-05	0.254682	0.162785	early interface (P-TGC invasion)
Snapc5	0.722679	3.1e-05	0.273408	0.190425	early interface (P-TGC invasion)
Tprgl	0.533614	3.42e-05	0.423221	0.32328	early interface (P-TGC invasion)
Lipo3	0.871094	3.47e-05	0.196629	0.110941	early interface (P-TGC invasion)
Igsf6	2.38382	3.6e-05	0.0617978	0.0134382	early interface (P-TGC invasion)
Rab3ip	1.0134	3.68e-05	0.161049	0.0867374	early interface (P-TGC invasion)
Cers6	0.674466	3.71e-05	0.292135	0.205009	early interface (P-TGC invasion)
Fam171a1	0.89903	3.75e-05	0.196629	0.122929	early interface (P-TGC invasion)
Abca1	0.787003	3.82e-05	0.23221	0.146369	early interface (P-TGC invasion)
Stx3	1.12076	3.86e-05	0.142322	0.0701687	early interface (P-TGC invasion)
Rras	0.656782	4.32e-05	0.314607	0.210277	early interface (P-TGC invasion)
Aldh1l2	1.68343	4.37e-05	0.0842697	0.0268	early interface (P-TGC invasion)
Prdm1	0.943593	4.42e-05	0.181648	0.112927	early interface (P-TGC invasion)
Pik3ip1	1.14959	4.51e-05	0.134831	0.0681072	early interface (P-TGC invasion)
Natd1	0.985903	4.56e-05	0.161049	0.0882645	early interface (P-TGC invasion)
Vamp4	0.530662	4.64e-05	0.426966	0.332901	early interface (P-TGC invasion)
Aff1	0.674594	4.8e-05	0.290262	0.210506	early interface (P-TGC invasion)
Pdia5	0.627464	4.82e-05	0.331461	0.232801	early interface (P-TGC invasion)
Wfdc5	2.67601	4.87e-05	0.0561798	0.00984958	early interface (P-TGC invasion)
Arhgdib	0.507678	4.87e-05	0.458801	0.387112	early interface (P-TGC invasion)
Creb3	0.637492	4.94e-05	0.314607	0.227075	early interface (P-TGC invasion)
Ap3s1	0.754147	5.23e-05	0.2397	0.164771	early interface (P-TGC invasion)
Ceacam18	2.02261	5.51e-05	0.0674157	0.0183248	early interface (P-TGC invasion)
Rapgef1	0.594012	5.52e-05	0.346442	0.255555	early interface (P-TGC invasion)
Dera	0.683778	5.68e-05	0.286517	0.208063	early interface (P-TGC invasion)
Appl2	0.823823	5.83e-05	0.205993	0.128579	early interface (P-TGC invasion)
Fgd5	1.09892	6.14e-05	0.140449	0.0766588	early interface (P-TGC invasion)
Osbpl5	0.663197	6.16e-05	0.294007	0.218065	early interface (P-TGC invasion)
Entpd3	2.26205	6.67e-05	0.0617978	0.0152707	early interface (P-TGC invasion)
Trp53i11	0.977397	6.68e-05	0.161049	0.0907841	early interface (P-TGC invasion)
Gad1	3.60368	6.73e-05	0.0468165	0.00397037	early interface (P-TGC invasion)
Sgta	0.538554	6.71e-05	0.398876	0.3145	early interface (P-TGC invasion)
2310030G06Rik	1.1176	7.11e-05	0.134831	0.069787	early interface (P-TGC invasion)
Sgk3	0.801686	7.2e-05	0.215356	0.146751	early interface (P-TGC invasion)
Pcdh1	1.31082	7.32e-05	0.106742	0.0475681	early interface (P-TGC invasion)
Pde4dip	0.610296	7.34e-05	0.320225	0.236772	early interface (P-TGC invasion)
Mreg	2.22882	7.54e-05	0.0617978	0.0145835	early interface (P-TGC invasion)
BC028471	1.36975	7.58e-05	0.102996	0.046881	early interface (P-TGC invasion)
Uhrf1bp1l	0.761525	7.58e-05	0.230337	0.153547	early interface (P-TGC invasion)
Hbp1	0.59488	7.83e-05	0.348315	0.2722	early interface (P-TGC invasion)
Dirc2	0.68886	7.87e-05	0.262172	0.175155	early interface (P-TGC invasion)
Alkbh5	0.675348	8.33e-05	0.271536	0.200428	early interface (P-TGC invasion)
Slc41a2	1.13407	8.8e-05	0.129213	0.0676491	early interface (P-TGC invasion)
Tnnc1	1.0318	8.92e-05	0.14794	0.0911659	early interface (P-TGC invasion)
Kif21b	1.65697	9.24e-05	0.0805243	0.0274872	early interface (P-TGC invasion)
Gm15283	1.56794	9.4e-05	0.0842697	0.0327556	early interface (P-TGC invasion)
Arrdc4	0.506608	9.35e-05	0.428839	0.351836	early interface (P-TGC invasion)
Hist1h4i	1.00332	9.47e-05	0.151685	0.0823853	early interface (P-TGC invasion)
Btbd16	1.3757	9.5e-05	0.0973783	0.0426815	early interface (P-TGC invasion)
Itsn2	0.757513	9.79e-05	0.220974	0.140108	early interface (P-TGC invasion)
Ranbp10	1.10463	9.94e-05	0.131086	0.0639078	early interface (P-TGC invasion)
Prl7a2	2.48823	0.000100684	0.0580524	0.0119111	early interface (P-TGC invasion)
Tcim	1.12022	0.000100302	0.127341	0.0641368	early interface (P-TGC invasion)
Dmxl2	1.3832	0.000102606	0.101124	0.0458884	early interface (P-TGC invasion)
Vasn	0.524989	0.00010424	0.395131	0.318623	early interface (P-TGC invasion)
Rapgef5	0.880325	0.000104533	0.181648	0.115675	early interface (P-TGC invasion)
Tmem154	1.08224	0.000105274	0.131086	0.0700924	early interface (P-TGC invasion)
Ube2e1	0.565214	0.000105692	0.346442	0.265023	early interface (P-TGC invasion)
Galnt11	0.775377	0.000108188	0.21161	0.138887	early interface (P-TGC invasion)
Slc30a4	0.779356	0.000108439	0.207865	0.133924	early interface (P-TGC invasion)
Dhcr7	0.727774	0.000110676	0.224719	0.147362	early interface (P-TGC invasion)
Elmo1	0.917342	0.00011146	0.168539	0.101321	early interface (P-TGC invasion)
Smox	1.52719	0.000113507	0.088015	0.0351225	early interface (P-TGC invasion)
Trpc4ap	0.595727	0.000116017	0.320225	0.241429	early interface (P-TGC invasion)
Atf5	0.567726	0.000116222	0.329588	0.233183	early interface (P-TGC invasion)
Zbtb38	0.911965	0.00011681	0.170412	0.104375	early interface (P-TGC invasion)
Arfgef1	0.518909	0.000118529	0.402622	0.333359	early interface (P-TGC invasion)
Stab1	0.554448	0.000118546	0.355805	0.263877	early interface (P-TGC invasion)
Rell1	0.633927	0.000120635	0.290262	0.208597	early interface (P-TGC invasion)
Itgb6	2.10832	0.000121571	0.0617978	0.0180957	early interface (P-TGC invasion)
Lmo7	1.26438	0.000126329	0.104869	0.0425288	early interface (P-TGC invasion)
Arid5b	0.65452	0.000129318	0.275281	0.199435	early interface (P-TGC invasion)
Ada	0.505099	0.000132952	0.434457	0.359548	early interface (P-TGC invasion)
Ppp1r15b	0.522466	0.0001338	0.398876	0.322135	early interface (P-TGC invasion)
Crk	0.513889	0.000134443	0.397004	0.326258	early interface (P-TGC invasion)
Sap30	1.03324	0.000135582	0.136704	0.0758189	early interface (P-TGC invasion)
Ezr	0.601294	0.000141336	0.316479	0.225853	early interface (P-TGC invasion)
Plekhm1	1.03585	0.000142201	0.136704	0.0790257	early interface (P-TGC invasion)
Gm48727	2.29586	0.000147145	0.0561798	0.0120638	early interface (P-TGC invasion)
Eps8l2	1.22127	0.000146797	0.106742	0.0500115	early interface (P-TGC invasion)
Mbd2	0.540261	0.000146506	0.363296	0.283882	early interface (P-TGC invasion)
Sipa1l2	0.80692	0.000147887	0.194757	0.12522	early interface (P-TGC invasion)
Arrb1	0.781916	0.000148554	0.205993	0.139421	early interface (P-TGC invasion)
Pla2g5	1.37919	0.000155296	0.0955056	0.0365733	early interface (P-TGC invasion)
Phactr1	1.42685	0.000155843	0.0917603	0.035657	early interface (P-TGC invasion)
Irf7	0.621125	0.00016002	0.292135	0.216156	early interface (P-TGC invasion)
Tecpr1	1.00902	0.000166406	0.140449	0.0742155	early interface (P-TGC invasion)
Sct	0.584966	0.000166462	0.329588	0.235703	early interface (P-TGC invasion)
Bach1	0.672973	0.00017445	0.258427	0.188822	early interface (P-TGC invasion)
Lrrc57	1.17516	0.000174941	0.108614	0.0506223	early interface (P-TGC invasion)
Nbdy	0.517635	0.000183285	0.38764	0.30297	early interface (P-TGC invasion)
Fbln7	1.58259	0.000190179	0.0805243	0.0350462	early interface (P-TGC invasion)
Ttyh1	2.04973	0.000193525	0.0599251	0.0158051	early interface (P-TGC invasion)
Cyp2ab1	3.28818	0.000194844	0.0411985	0.00481026	early interface (P-TGC invasion)
Slc25a51	0.552797	0.000201772	0.340824	0.262961	early interface (P-TGC invasion)
Ero1l	0.685226	0.000202562	0.243446	0.172559	early interface (P-TGC invasion)
Lrrc8b	1.62355	0.000208025	0.0730337	0.0243567	early interface (P-TGC invasion)
Tuft1	0.85283	0.00020972	0.170412	0.105902	early interface (P-TGC invasion)
Them4	0.711137	0.000234898	0.224719	0.14698	early interface (P-TGC invasion)
Impact	0.635612	0.000241977	0.265918	0.188746	early interface (P-TGC invasion)
Myoz2	2.01385	0.000251337	0.0599251	0.0180957	early interface (P-TGC invasion)
Pyy	2.66846	0.000252905	0.0468165	0.0090097	early interface (P-TGC invasion)
Rhbdd1	0.895636	0.000254762	0.153558	0.0868901	early interface (P-TGC invasion)
Cep128	0.877572	0.000256767	0.164794	0.101855	early interface (P-TGC invasion)
Tpra1	0.825876	0.000265977	0.170412	0.103077	early interface (P-TGC invasion)
Rhox9	0.812134	0.000273272	0.181648	0.0944491	early interface (P-TGC invasion)
Dnase1l1	1.10957	0.000281093	0.114232	0.0544399	early interface (P-TGC invasion)
Txnrd1	0.536358	0.000280836	0.346442	0.270902	early interface (P-TGC invasion)
Slc39a14	0.610959	0.000288759	0.269663	0.18279	early interface (P-TGC invasion)
Fam50a	0.643347	0.000293853	0.254682	0.187218	early interface (P-TGC invasion)
Ubxn2a	1.1519	0.00030265	0.108614	0.0530656	early interface (P-TGC invasion)
Dusp2	0.863819	0.000308135	0.166667	0.10804	early interface (P-TGC invasion)
Afap1l1	0.806405	0.000323439	0.179775	0.109643	early interface (P-TGC invasion)
Rnf19b	0.754702	0.000376904	0.192884	0.126518	early interface (P-TGC invasion)
Flt1	0.880182	0.000378499	0.157303	0.0994884	early interface (P-TGC invasion)
Proscos	2.92113	0.000393741	0.0411985	0.00664274	early interface (P-TGC invasion)
Arl6ip5	0.736314	0.000402231	0.196629	0.127281	early interface (P-TGC invasion)
Rgs9	3.09936	0.000418792	0.0411985	0.00503932	early interface (P-TGC invasion)
Susd1	1.82374	0.000418792	0.0617978	0.0187066	early interface (P-TGC invasion)
Insig2	0.685529	0.000427337	0.224719	0.160724	early interface (P-TGC invasion)
Acer2	0.681629	0.000428877	0.215356	0.143163	early interface (P-TGC invasion)
Atg12	0.700223	0.000463712	0.209738	0.142323	early interface (P-TGC invasion)
Rnf223	2.23285	0.000470724	0.0524345	0.0136673	early interface (P-TGC invasion)
Hbegf	1.35428	0.000471357	0.0842697	0.0370314	early interface (P-TGC invasion)
Prmt2	1.01713	0.000477041	0.121723	0.065893	early interface (P-TGC invasion)
Ube2e2	0.63491	0.000477041	0.243446	0.174238	early interface (P-TGC invasion)
Prl7d1	1.02994	0.0004847	0.127341	0.0597847	early interface (P-TGC invasion)
Klk15	2.67073	0.000491314	0.0411985	0.00679545	early interface (P-TGC invasion)
Ctdspl	0.565643	0.00049449	0.29588	0.231732	early interface (P-TGC invasion)
Rassf7	0.954838	0.000495656	0.132959	0.0792548	early interface (P-TGC invasion)
Atg4a	0.9956	0.000505253	0.121723	0.071314	early interface (P-TGC invasion)
Pim1	0.545414	0.000508358	0.299625	0.230129	early interface (P-TGC invasion)
Tmem87b	0.712634	0.000519447	0.200375	0.129037	early interface (P-TGC invasion)
Tbc1d15	0.66709	0.000524917	0.224719	0.161182	early interface (P-TGC invasion)
Fam107b	0.535184	0.00054386	0.316479	0.249905	early interface (P-TGC invasion)
Klhdc8a	1.46721	0.000562761	0.0730337	0.0296251	early interface (P-TGC invasion)
Fam89a	1.20938	0.000569452	0.093633	0.0386348	early interface (P-TGC invasion)
Ypel5	0.684737	0.00057975	0.213483	0.146446	early interface (P-TGC invasion)
Gipr	2.74015	0.000582721	0.0411985	0.00649004	early interface (P-TGC invasion)
Nhlrc3	1.2724	0.000603251	0.088015	0.0402382	early interface (P-TGC invasion)
Pcsk1n	1.73162	0.000609709	0.0580524	0.0183248	early interface (P-TGC invasion)
H2-Q7	0.764921	0.000613397	0.179775	0.113232	early interface (P-TGC invasion)
Vgf	2.39843	0.000621468	0.0449438	0.00962052	early interface (P-TGC invasion)
Snapin	0.518786	0.000627788	0.316479	0.239521	early interface (P-TGC invasion)
Mthfs	0.889733	0.00063532	0.136704	0.0770405	early interface (P-TGC invasion)
Gm5532	2.23466	0.000650993	0.0468165	0.011453	early interface (P-TGC invasion)
Vsig10	1.33281	0.000653558	0.082397	0.0373368	early interface (P-TGC invasion)
Gm47595	1.68419	0.000656713	0.0599251	0.0205391	early interface (P-TGC invasion)
Gm47128	3.26925	0.000687794	0.0374532	0.00404673	early interface (P-TGC invasion)
Pla2g2e	1.99824	0.000699961	0.0505618	0.0129801	early interface (P-TGC invasion)
3300005D01Rik	1.505	0.000726256	0.0692884	0.0262656	early interface (P-TGC invasion)
Bmp8a	1.38349	0.000761544	0.076779	0.0355043	early interface (P-TGC invasion)
Tc2n	1.57356	0.000763926	0.0674157	0.0253493	early interface (P-TGC invasion)
Hyal1	1.85823	0.000766595	0.0543071	0.0148126	early interface (P-TGC invasion)
Dcaf10	0.776231	0.000791995	0.166667	0.10888	early interface (P-TGC invasion)
Ftl1-ps1	0.567057	0.000797643	0.249064	0.183248	early interface (P-TGC invasion)
Basp1	0.580775	0.000799314	0.265918	0.182408	early interface (P-TGC invasion)
Fbxo36	1.25635	0.000805702	0.082397	0.0359624	early interface (P-TGC invasion)
Pon2	0.597855	0.000805234	0.250936	0.178209	early interface (P-TGC invasion)
Chchd7	0.578466	0.000805702	0.26779	0.201191	early interface (P-TGC invasion)
Slc8b1	0.60535	0.000822708	0.2397	0.178361	early interface (P-TGC invasion)
Hsd3b6	1.56491	0.000827258	0.0655431	0.0230587	early interface (P-TGC invasion)
Trim26	0.724076	0.000827146	0.185393	0.125372	early interface (P-TGC invasion)
Sema3f	0.893134	0.000846007	0.129213	0.0689471	early interface (P-TGC invasion)
Mri1	0.594396	0.000855552	0.249064	0.182179	early interface (P-TGC invasion)
Gtsf2	0.877455	0.000856615	0.129213	0.0765061	early interface (P-TGC invasion)
Daam1	0.972472	0.000870043	0.11985	0.0696343	early interface (P-TGC invasion)
S100a3	1.13507	0.000890813	0.0955056	0.0495533	early interface (P-TGC invasion)
1600012H06Rik	0.706354	0.000895966	0.192884	0.13568	early interface (P-TGC invasion)
Sh3yl1	1.60319	0.000919876	0.0617978	0.0226769	early interface (P-TGC invasion)
Itpkc	1.05387	0.000928022	0.104869	0.0578758	early interface (P-TGC invasion)
Sephs2	0.553768	0.000930989	0.277154	0.214629	early interface (P-TGC invasion)
Ggps1	0.671182	0.000931884	0.207865	0.147133	early interface (P-TGC invasion)
Htatip2	0.607945	0.000941102	0.237828	0.172177	early interface (P-TGC invasion)
Jsrp1	1.75214	0.000947709	0.0599251	0.0213026	early interface (P-TGC invasion)
Oit3	2.71166	0.000951132	0.0411985	0.00763534	early interface (P-TGC invasion)
Tlr4	0.600189	0.000958127	0.241573	0.175536	early interface (P-TGC invasion)
Hspa4l	1.10631	0.000964726	0.0973783	0.0474154	early interface (P-TGC invasion)
Csrp3	2.63978	0.00101182	0.0393258	0.00748263	early interface (P-TGC invasion)
Slc17a5	1.01262	0.0010201	0.108614	0.0608536	early interface (P-TGC invasion)
Ipmk	0.818915	0.00103809	0.14794	0.101015	early interface (P-TGC invasion)
Usp18	0.694793	0.00108234	0.189139	0.122471	early interface (P-TGC invasion)
C1qtnf1	0.566946	0.00110083	0.256554	0.185004	early interface (P-TGC invasion)
Homer2	0.869366	0.00112771	0.138577	0.0793311	early interface (P-TGC invasion)
Ly96	0.699763	0.00120122	0.183521	0.126059	early interface (P-TGC invasion)
Me1	0.538519	0.001213	0.269663	0.186913	early interface (P-TGC invasion)
Disp2	1.19131	0.00122745	0.0861423	0.0400092	early interface (P-TGC invasion)
Utp14b	1.54067	0.00123457	0.0636704	0.0250439	early interface (P-TGC invasion)
Rai14	0.615829	0.00125166	0.224719	0.161793	early interface (P-TGC invasion)
Prl2a1	0.825815	0.00126578	0.138577	0.0657402	early interface (P-TGC invasion)
Ifi44	0.742297	0.0012719	0.170412	0.114072	early interface (P-TGC invasion)
Hivep2	0.762321	0.00127286	0.159176	0.0975796	early interface (P-TGC invasion)
Junb	0.502028	0.00129851	0.308989	0.245552	early interface (P-TGC invasion)
Otud1	1.30739	0.00134431	0.0749064	0.0329847	early interface (P-TGC invasion)
Fosl1	0.906183	0.00141165	0.121723	0.0678018	early interface (P-TGC invasion)
Akip1	0.721926	0.00143875	0.166667	0.110407	early interface (P-TGC invasion)
Sybu	1.81082	0.00144267	0.0505618	0.0149653	early interface (P-TGC invasion)
Nrip1	0.850693	0.00145393	0.132959	0.0792548	early interface (P-TGC invasion)
Ubtd1	0.620927	0.00146744	0.215356	0.153623	early interface (P-TGC invasion)
Ablim1	0.81962	0.00147655	0.142322	0.0857448	early interface (P-TGC invasion)
Mpzl2	1.05746	0.00149968	0.0955056	0.0500115	early interface (P-TGC invasion)
S100a7a	3.2792	0.00150891	0.0318352	0.00366496	early interface (P-TGC invasion)
Repin1	1.06252	0.00151494	0.0955056	0.0480263	early interface (P-TGC invasion)
Atp8b2	0.539375	0.00153045	0.265918	0.203711	early interface (P-TGC invasion)
Otogl	1.11694	0.00156782	0.0898876	0.0429869	early interface (P-TGC invasion)
Stk38l	1.08312	0.00157007	0.0917603	0.045812	early interface (P-TGC invasion)
Cnppd1	0.674327	0.00159902	0.181648	0.118959	early interface (P-TGC invasion)
Serpinb9e	1.00114	0.00160455	0.108614	0.0516912	early interface (P-TGC invasion)
Npr2	0.914243	0.00162151	0.114232	0.0620753	early interface (P-TGC invasion)
A530046M15Rik	2.12995	0.00163873	0.0449438	0.0121402	early interface (P-TGC invasion)
AI854703	2.21104	0.00164486	0.0411985	0.00931511	early interface (P-TGC invasion)
Sncg	1.62167	0.00169915	0.0561798	0.0187829	early interface (P-TGC invasion)
Cobll1	0.605532	0.00170937	0.220974	0.15431	early interface (P-TGC invasion)
Zbtb8b	1.88921	0.00174006	0.0486891	0.0154234	early interface (P-TGC invasion)
Ttc9	1.2206	0.00190091	0.076779	0.0320684	early interface (P-TGC invasion)
Stat6	0.587828	0.00191077	0.228464	0.173093	early interface (P-TGC invasion)
Nipa2	0.509819	0.00192104	0.284644	0.217378	early interface (P-TGC invasion)
Anxa9	1.68389	0.00195846	0.0524345	0.0185539	early interface (P-TGC invasion)
Herpud2	0.597761	0.00195649	0.217228	0.15202	early interface (P-TGC invasion)
Msmo1	0.556668	0.00195716	0.249064	0.193632	early interface (P-TGC invasion)
Sfn	0.836247	0.00196472	0.127341	0.0709323	early interface (P-TGC invasion)
Tob1	0.60221	0.00200765	0.21161	0.152172	early interface (P-TGC invasion)
Rab22a	0.529514	0.00202909	0.271536	0.21272	early interface (P-TGC invasion)
Gjb4	1.01191	0.00204555	0.093633	0.0483317	early interface (P-TGC invasion)
Gkap1	0.8208	0.00204549	0.132959	0.0795602	early interface (P-TGC invasion)
Tiparp	0.719927	0.00207768	0.162921	0.112698	early interface (P-TGC invasion)
Npc1	0.750842	0.00209053	0.153558	0.103841	early interface (P-TGC invasion)
Fam174a	0.567844	0.00209413	0.237828	0.182408	early interface (P-TGC invasion)
Chst2	0.885981	0.00210948	0.116105	0.0670383	early interface (P-TGC invasion)
Ptprb	0.777316	0.00211948	0.140449	0.0889517	early interface (P-TGC invasion)
Ctgf	0.624814	0.00217748	0.219101	0.155685	early interface (P-TGC invasion)
Tpd52	0.679689	0.00221833	0.177903	0.116821	early interface (P-TGC invasion)
Dusp1	0.748273	0.00223904	0.151685	0.102695	early interface (P-TGC invasion)
Gucy2g	2.84413	0.00231372	0.0337079	0.00603192	early interface (P-TGC invasion)
Cd38	0.674919	0.00243855	0.179775	0.122165	early interface (P-TGC invasion)
Glis1	0.648584	0.00245083	0.185393	0.130259	early interface (P-TGC invasion)
Rnf111	0.587281	0.00248461	0.220974	0.16813	early interface (P-TGC invasion)
Bbs5	1.10746	0.00253702	0.082397	0.0402382	early interface (P-TGC invasion)
Large1	0.573662	0.0025691	0.237828	0.180652	early interface (P-TGC invasion)
Cmip	0.795969	0.00260675	0.138577	0.0878827	early interface (P-TGC invasion)
Arf2	0.612837	0.00261357	0.202247	0.142475	early interface (P-TGC invasion)
Nudt18	0.656323	0.00266579	0.17603	0.118729	early interface (P-TGC invasion)
Cnksr3	0.837936	0.00274143	0.121723	0.0681072	early interface (P-TGC invasion)
Myo18b	1.99588	0.00276612	0.0430712	0.0122165	early interface (P-TGC invasion)
AU021092	0.954187	0.00277245	0.101124	0.0588684	early interface (P-TGC invasion)
Gm31243	1.61642	0.00277887	0.0505618	0.0186302	early interface (P-TGC invasion)
Cdyl	0.686405	0.00280013	0.162921	0.108116	early interface (P-TGC invasion)
Gpr137b	1.12423	0.00282758	0.0842697	0.0434451	early interface (P-TGC invasion)
Shroom2	0.997514	0.00284086	0.0955056	0.0532183	early interface (P-TGC invasion)
Idua	1.00758	0.00284418	0.093633	0.0515385	early interface (P-TGC invasion)
Slc16a3	0.737209	0.00285208	0.149813	0.092693	early interface (P-TGC invasion)
Arhgef28	1.26105	0.00296123	0.0674157	0.0279453	early interface (P-TGC invasion)
Gm47080	1.55789	0.00298989	0.0524345	0.0190883	early interface (P-TGC invasion)
Tm4sf4	3.51563	0.00301693	0.0280899	0.00313049	early interface (P-TGC invasion)
Hist1h4h	1.17909	0.00304389	0.076779	0.0351989	early interface (P-TGC invasion)
Zswim4	1.06089	0.0031285	0.0861423	0.0467283	early interface (P-TGC invasion)
Terf2ip	0.629614	0.00314307	0.181648	0.12919	early interface (P-TGC invasion)
Cpm	1.11053	0.00322461	0.0786517	0.0368787	early interface (P-TGC invasion)
Tsc22d2	0.6495	0.00325115	0.174157	0.116133	early interface (P-TGC invasion)
Olfr543	2.82009	0.00336488	0.0299625	0.00496297	early interface (P-TGC invasion)
Lyrm2	0.567031	0.00342201	0.215356	0.166908	early interface (P-TGC invasion)
Eogt	0.585276	0.00349502	0.202247	0.142933	early interface (P-TGC invasion)
Erich2	2.00801	0.00352998	0.0393258	0.0113767	early interface (P-TGC invasion)
Tex2	0.62176	0.00358531	0.181648	0.123082	early interface (P-TGC invasion)
Cysltr2	1.47499	0.0036251	0.0543071	0.0213789	early interface (P-TGC invasion)
Zxdb	1.14803	0.00368244	0.0730337	0.0339009	early interface (P-TGC invasion)
Stxbp5	0.771343	0.00369754	0.131086	0.0810873	early interface (P-TGC invasion)
Dusp14	0.835552	0.00377239	0.116105	0.0681836	early interface (P-TGC invasion)
Mdfic	0.67745	0.0038084	0.159176	0.111705	early interface (P-TGC invasion)
Creb5	1.19815	0.00392272	0.071161	0.0315339	early interface (P-TGC invasion)
Chmp4c	1.42438	0.0039377	0.0561798	0.0225242	early interface (P-TGC invasion)
Spag9	0.513021	0.00396795	0.254682	0.197068	early interface (P-TGC invasion)
Dnase1l3	1.85568	0.00404184	0.0430712	0.01382	early interface (P-TGC invasion)
Prl2c2	0.627167	0.00403895	0.183521	0.101092	early interface (P-TGC invasion)
Pax8	2.94844	0.004081	0.0280899	0.00381767	early interface (P-TGC invasion)
Il33	0.913772	0.00411492	0.101124	0.0568833	early interface (P-TGC invasion)
Zxdc	0.787891	0.0041164	0.123596	0.0841414	early interface (P-TGC invasion)
Aloxe3	1.02557	0.0041969	0.088015	0.0513095	early interface (P-TGC invasion)
Nrip2	1.56651	0.00421657	0.0505618	0.0187829	early interface (P-TGC invasion)
Exoc3l4	0.709624	0.00424289	0.144195	0.0908605	early interface (P-TGC invasion)
Gm16894	2.01282	0.00427286	0.0393258	0.0122929	early interface (P-TGC invasion)
Xlr	1.74146	0.00436287	0.0430712	0.0148889	early interface (P-TGC invasion)
Crabp2	0.868696	0.00436377	0.110487	0.0709323	early interface (P-TGC invasion)
Zfp13	1.08156	0.00440628	0.0749064	0.0400855	early interface (P-TGC invasion)
Ctnnal1	0.503794	0.00440628	0.256554	0.202031	early interface (P-TGC invasion)
Plcd3	0.742643	0.00441109	0.136704	0.0947545	early interface (P-TGC invasion)
Naglu	0.554188	0.00448635	0.207865	0.153776	early interface (P-TGC invasion)
Lsamp	1.15399	0.00450762	0.0730337	0.034359	early interface (P-TGC invasion)
Unc93a	1.34817	0.00457076	0.0580524	0.025502	early interface (P-TGC invasion)
Lhfpl2	0.518125	0.00456703	0.230337	0.172024	early interface (P-TGC invasion)
Dip2a	0.858002	0.00461322	0.102996	0.0552798	early interface (P-TGC invasion)
Chuk	0.57343	0.00471903	0.198502	0.143086	early interface (P-TGC invasion)
Ldhd	0.573796	0.00476146	0.202247	0.156524	early interface (P-TGC invasion)
Cst6	2.14075	0.00478574	0.0355805	0.00908605	early interface (P-TGC invasion)
9130204K15Rik	2.85183	0.00501333	0.0280899	0.00435214	early interface (P-TGC invasion)
Dusp16	1.00553	0.00512073	0.0842697	0.0459647	early interface (P-TGC invasion)
Usp16	0.511525	0.00522154	0.2397	0.187142	early interface (P-TGC invasion)
Fut11	0.636945	0.0052762	0.164794	0.120867	early interface (P-TGC invasion)
Kalrn	0.555663	0.0053157	0.209738	0.156983	early interface (P-TGC invasion)
Ralgps2	0.825567	0.00532806	0.108614	0.0679545	early interface (P-TGC invasion)
Fam46a	0.599745	0.00535503	0.185393	0.131251	early interface (P-TGC invasion)
B3gnt7	2.70825	0.00537702	0.0280899	0.00481026	early interface (P-TGC invasion)
Fam181b	0.715172	0.00536783	0.136704	0.0902497	early interface (P-TGC invasion)
Vopp1	0.828305	0.00542504	0.110487	0.0706269	early interface (P-TGC invasion)
Trabd2b	0.845556	0.00549838	0.106742	0.0645186	early interface (P-TGC invasion)
Gm16178	2.15763	0.00555542	0.0355805	0.0091624	early interface (P-TGC invasion)
Commd9	0.554444	0.00554659	0.198502	0.143773	early interface (P-TGC invasion)
Gm47593	2.14588	0.00561214	0.0337079	0.00809346	early interface (P-TGC invasion)
Numbl	0.628968	0.00566844	0.166667	0.124532	early interface (P-TGC invasion)
Nedd9	0.603038	0.00579058	0.174157	0.122547	early interface (P-TGC invasion)
Sema7a	0.725384	0.00579621	0.132959	0.0854394	early interface (P-TGC invasion)
Lhfp	0.53925	0.00593566	0.207865	0.143163	early interface (P-TGC invasion)
Notch2	0.730228	0.00599667	0.129213	0.0765061	early interface (P-TGC invasion)
Cd33	1.51543	0.00602145	0.0486891	0.0184012	early interface (P-TGC invasion)
Abl2	0.644524	0.00613538	0.155431	0.108651	early interface (P-TGC invasion)
1110032A03Rik	0.874699	0.00622898	0.0992509	0.0602428	early interface (P-TGC invasion)
Syne2	0.559835	0.00632956	0.198502	0.147286	early interface (P-TGC invasion)
Cdr2	0.610033	0.00654671	0.170412	0.1227	early interface (P-TGC invasion)
Shc2	0.838136	0.00657593	0.104869	0.0685653	early interface (P-TGC invasion)
Cyld	0.652494	0.00658305	0.151685	0.103153	early interface (P-TGC invasion)
Nat9	0.583791	0.00678769	0.181648	0.132931	early interface (P-TGC invasion)
Dusp10	1.35148	0.00712532	0.0505618	0.0206154	early interface (P-TGC invasion)
Rnf39	2.31492	0.00719916	0.0299625	0.00679545	early interface (P-TGC invasion)
4933427D06Rik	2.4323	0.00723953	0.0280899	0.00565015	early interface (P-TGC invasion)
Ak7	1.19782	0.00723953	0.0617978	0.0272582	early interface (P-TGC invasion)
Klf10	0.508864	0.00725027	0.220974	0.164694	early interface (P-TGC invasion)
Mfsd11	0.525757	0.00737421	0.21161	0.162938	early interface (P-TGC invasion)
Shoc2	0.559557	0.00740883	0.185393	0.128274	early interface (P-TGC invasion)
Nploc4	0.501157	0.00743798	0.226592	0.176071	early interface (P-TGC invasion)
Stam2	0.578013	0.00755907	0.181648	0.134	early interface (P-TGC invasion)
Trib1	1.05768	0.00775094	0.0730337	0.0374895	early interface (P-TGC invasion)
Trappc8	0.598167	0.00778254	0.164794	0.116821	early interface (P-TGC invasion)
Il13ra2	2.14621	0.00782966	0.0318352	0.00809346	early interface (P-TGC invasion)
Nostrin	0.72412	0.00785378	0.125468	0.0816981	early interface (P-TGC invasion)
2310022A10Rik	0.873391	0.0080222	0.0917603	0.0528365	early interface (P-TGC invasion)
Bcat1	0.524004	0.00808164	0.200375	0.140948	early interface (P-TGC invasion)
Plekha8	1.02187	0.0082076	0.0786517	0.0468046	early interface (P-TGC invasion)
Xaf1	0.501653	0.00838285	0.222846	0.168512	early interface (P-TGC invasion)
Ndst1	1.1733	0.00855143	0.0599251	0.0319157	early interface (P-TGC invasion)
Stk24	0.507755	0.0087234	0.217228	0.166374	early interface (P-TGC invasion)
Mical3	0.805132	0.00876434	0.104869	0.0610063	early interface (P-TGC invasion)
Ptprk	0.704974	0.00896431	0.125468	0.0818508	early interface (P-TGC invasion)
Tor3a	0.703736	0.00904648	0.123596	0.0805528	early interface (P-TGC invasion)
Mgat4a	0.720338	0.00917692	0.114232	0.0692525	early interface (P-TGC invasion)
Tmem268	1.51638	0.00922014	0.0430712	0.016645	early interface (P-TGC invasion)
Zfp622	0.568446	0.00924573	0.179775	0.135985	early interface (P-TGC invasion)
Ctdp1	0.726877	0.00924773	0.121723	0.0803237	early interface (P-TGC invasion)
Slc7a1	0.575586	0.00925988	0.166667	0.118042	early interface (P-TGC invasion)
Rasl10a	2.74033	0.0095132	0.0262172	0.00351226	early interface (P-TGC invasion)
Mcub	0.785236	0.00952398	0.102996	0.0646713	early interface (P-TGC invasion)
Ffar4	2.58594	0.00972478	0.0262172	0.00496297	early interface (P-TGC invasion)
Lmbr1l	1.16191	0.00988227	0.0580524	0.0295488	early interface (P-TGC invasion)
Mansc1	1.21863	0.00988243	0.0543071	0.0228297	early interface (P-TGC invasion)
Cryab	3.03503	3.67e-87	1	0.916648	early interface (EPC invasion)
Aoc1	1.86704	2.88e-64	0.995146	0.821974	early interface (EPC invasion)
Pcsk5	2.93704	1.63e-58	0.936893	0.413631	early interface (EPC invasion)
S100a8	1.88635	7.27e-55	1	0.984358	early interface (EPC invasion)
AA467197	2.51225	1.31e-50	0.917476	0.504953	early interface (EPC invasion)
Plac8	1.21488	8.73e-50	1	0.969758	early interface (EPC invasion)
Lgals3	2.07731	4.75e-47	0.975728	0.845959	early interface (EPC invasion)
Hopx	3.06283	5.6e-46	0.878641	0.432402	early interface (EPC invasion)
Cstb	1.54363	8.35e-46	0.985437	0.932216	early interface (EPC invasion)
Ctla2a	0.822122	6.79e-46	1	1	early interface (EPC invasion)
Prl8a2	1.02633	2.86e-43	1	0.999926	early interface (EPC invasion)
Gm2a	2.26139	4.02e-41	0.917476	0.631359	early interface (EPC invasion)
Fabp4	1.55009	5.94e-41	0.975728	0.835158	early interface (EPC invasion)
Ptgs2	4.37316	2.66e-40	0.737864	0.117616	early interface (EPC invasion)
Lmcd1	2.93573	4e-40	0.796117	0.287598	early interface (EPC invasion)
Gm49391	1.25404	1.24e-40	0.995146	0.952849	early interface (EPC invasion)
Gzmf	1.69521	1.9e-40	0.980583	0.741229	early interface (EPC invasion)
Inhba	4.81418	4.86e-38	0.718447	0.0963873	early interface (EPC invasion)
Hand2	1.37129	1.19e-38	0.975728	0.789572	early interface (EPC invasion)
Serpine1	3.29406	6.37e-38	0.762136	0.204991	early interface (EPC invasion)
Ctla2b	1.65581	5.89e-38	0.946602	0.752104	early interface (EPC invasion)
Lifr	3.1976	2.48e-37	0.742718	0.186071	early interface (EPC invasion)
Cyb5a	1.26109	8.01e-38	0.990291	0.865028	early interface (EPC invasion)
Plin2	2.61617	2.14e-35	0.805825	0.358957	early interface (EPC invasion)
Fgfr1	1.68507	2.5e-34	0.893204	0.614749	early interface (EPC invasion)
Tfpi	2.44038	3.85e-34	0.849515	0.477393	early interface (EPC invasion)
Gja1	1.06054	1.96e-34	0.995146	0.897058	early interface (EPC invasion)
Csf1r	2.76004	2.54e-33	0.747573	0.257505	early interface (EPC invasion)
Bnip3	2.24912	7.27e-33	0.805825	0.363724	early interface (EPC invasion)
Tnfrsf21	2.47882	9.08e-33	0.771845	0.296313	early interface (EPC invasion)
Epas1	0.998755	1.21e-31	0.995146	0.864879	early interface (EPC invasion)
Ackr4	3.81139	6.74e-31	0.65534	0.108976	early interface (EPC invasion)
4930486L24Rik	2.72531	2.85e-30	0.73301	0.260559	early interface (EPC invasion)
Lgals1	0.715009	8.4e-31	1	0.981676	early interface (EPC invasion)
Tnfrsf9	2.17108	2.98e-30	0.800971	0.361341	early interface (EPC invasion)
Hspb8	1.61182	4.62e-30	0.902913	0.62622	early interface (EPC invasion)
Cryaa	2.57024	1.85e-29	0.713592	0.249534	early interface (EPC invasion)
Fkbp1a	1.13958	1.05e-29	0.980583	0.827188	early interface (EPC invasion)
Adam19	1.83075	5.28e-29	0.830097	0.502942	early interface (EPC invasion)
Htra3	1.49357	4.52e-29	0.946602	0.786965	early interface (EPC invasion)
Plpp1	1.80282	6.47e-29	0.84466	0.481266	early interface (EPC invasion)
Fam162a	1.30399	7.4e-29	0.946602	0.731918	early interface (EPC invasion)
Nbl1	1.44696	1.68e-28	0.907767	0.635382	early interface (EPC invasion)
Ctsk	1.97784	8.1e-28	0.820388	0.508901	early interface (EPC invasion)
Vim	1.19434	9.1e-28	0.966019	0.810205	early interface (EPC invasion)
Gzmd	1.52599	8.88e-28	0.951456	0.657132	early interface (EPC invasion)
Hilpda	2.53577	1.79e-27	0.684466	0.245438	early interface (EPC invasion)
Gzmg	1.91076	1.58e-27	0.893204	0.572291	early interface (EPC invasion)
Isg20	2.49226	3.14e-27	0.684466	0.236648	early interface (EPC invasion)
Usp53	1.681	2.12e-26	0.830097	0.497058	early interface (EPC invasion)
Psap	0.836711	1.33e-26	1	0.95933	early interface (EPC invasion)
Tor1aip2	1.57686	1.27e-25	0.849515	0.54838	early interface (EPC invasion)
Ndrg1	1.88959	1.92e-25	0.805825	0.407374	early interface (EPC invasion)
Uchl1	3.58542	3.66e-25	0.582524	0.109721	early interface (EPC invasion)
Errfi1	1.45817	9.99e-25	0.893204	0.703091	early interface (EPC invasion)
Plpp3	1.68611	1.27e-24	0.825243	0.505847	early interface (EPC invasion)
Gzme	1.59002	1.43e-24	0.873786	0.526555	early interface (EPC invasion)
Il1r2	1.88045	3.92e-24	0.805825	0.480596	early interface (EPC invasion)
Ggt1	2.57463	6.9e-24	0.61165	0.205289	early interface (EPC invasion)
Fat1	2.98751	1.17e-23	0.582524	0.133631	early interface (EPC invasion)
Dag1	1.5263	2.58e-23	0.820388	0.503091	early interface (EPC invasion)
Malat1	1.36443	5.19e-23	0.970874	0.886629	early interface (EPC invasion)
Rarres2	1.5391	1.12e-22	0.878641	0.663464	early interface (EPC invasion)
H2-K1	1.23656	3.61e-22	0.898058	0.647821	early interface (EPC invasion)
Ostf1	1.35011	4e-22	0.878641	0.62905	early interface (EPC invasion)
Gzmc	1.50768	5.64e-22	0.893204	0.588007	early interface (EPC invasion)
Csrp1	1.4034	6.99e-22	0.907767	0.642682	early interface (EPC invasion)
Sorbs2	1.67696	1.25e-21	0.776699	0.447598	early interface (EPC invasion)
Srd5a1	2.13393	1.54e-21	0.68932	0.365214	early interface (EPC invasion)
Itgav	1.76957	1.91e-21	0.752427	0.420484	early interface (EPC invasion)
Cdh5	1.46641	2.92e-21	0.820388	0.543389	early interface (EPC invasion)
Spp1	1.46228	4.02e-21	0.878641	0.550615	early interface (EPC invasion)
Rbms1	1.26545	2.43e-20	0.873786	0.609088	early interface (EPC invasion)
Ampd3	1.35168	3.67e-20	0.84466	0.544134	early interface (EPC invasion)
Jade1	1.57758	8.72e-20	0.762136	0.470391	early interface (EPC invasion)
Net1	1.61692	1.41e-19	0.742718	0.427188	early interface (EPC invasion)
Prap1	4.30363	2.54e-19	0.587379	0.164767	early interface (EPC invasion)
Pgk1	1.35644	5.11e-19	0.800971	0.511508	early interface (EPC invasion)
Srgn	0.662946	4.53e-19	1	0.922384	early interface (EPC invasion)
Myl12a	0.830251	1.22e-18	0.966019	0.885289	early interface (EPC invasion)
Hephl1	1.56462	2.24e-18	0.728155	0.406927	early interface (EPC invasion)
Tmem45a	2.80456	2.69e-18	0.509709	0.132291	early interface (EPC invasion)
Ceacam9	2.18346	5.61e-18	0.592233	0.232179	early interface (EPC invasion)
Me1	2.19033	6.84e-18	0.553398	0.184581	early interface (EPC invasion)
Mitf	1.41974	6.45e-18	0.752427	0.468603	early interface (EPC invasion)
Sri	1.31721	7.37e-18	0.796117	0.550317	early interface (EPC invasion)
Itgb3	1.91593	1.06e-17	0.601942	0.255121	early interface (EPC invasion)
Myh9	1.16107	1.26e-17	0.825243	0.582421	early interface (EPC invasion)
Slc23a2	2.15362	2.21e-17	0.543689	0.193222	early interface (EPC invasion)
Minos1	0.512802	1.98e-17	1	0.947486	early interface (EPC invasion)
Fam129b	1.17801	3.12e-17	0.820388	0.550391	early interface (EPC invasion)
Clmp	2.00907	3.58e-17	0.57767	0.225028	early interface (EPC invasion)
Bco1	1.52795	3.84e-17	0.771845	0.482309	early interface (EPC invasion)
Col22a1	3.40933	5.67e-17	0.412621	0.0627933	early interface (EPC invasion)
Sct	2.05847	5.8e-17	0.582524	0.234115	early interface (EPC invasion)
Rab31	2.12677	6.75e-17	0.553398	0.193073	early interface (EPC invasion)
Samhd1	1.19347	6.09e-17	0.898058	0.749795	early interface (EPC invasion)
Mrgprg	1.70769	8.33e-17	0.694175	0.401713	early interface (EPC invasion)
Capg	1.18356	8.32e-17	0.805825	0.552253	early interface (EPC invasion)
Cyb561	2.3691	1.35e-16	0.490291	0.143687	early interface (EPC invasion)
Loxl2	2.49667	2.69e-16	0.480583	0.121192	early interface (EPC invasion)
Dst	1.28224	3.37e-16	0.752427	0.442607	early interface (EPC invasion)
Lrp1	1.26959	3.5e-16	0.776699	0.505549	early interface (EPC invasion)
H2-D1	1.02023	3.6e-16	0.917476	0.724693	early interface (EPC invasion)
Cda	1.54858	7.76e-16	0.669903	0.370428	early interface (EPC invasion)
B2m	0.82919	7.13e-16	0.970874	0.862421	early interface (EPC invasion)
Pakap	1.16113	9.05e-16	0.815534	0.598212	early interface (EPC invasion)
Fxyd5	1.21596	1.98e-15	0.786408	0.526182	early interface (EPC invasion)
Nars	0.914446	2.04e-15	0.912621	0.756425	early interface (EPC invasion)
Sbsn	1.07913	2.32e-15	0.84466	0.679181	early interface (EPC invasion)
Slc6a12	1.18736	2.87e-15	0.805825	0.566704	early interface (EPC invasion)
Hist1h2bc	1.24104	3.02e-15	0.796117	0.573259	early interface (EPC invasion)
Wee1	1.85513	4.17e-15	0.553398	0.246555	early interface (EPC invasion)
Esyt2	1.39355	5.06e-15	0.694175	0.411397	early interface (EPC invasion)
Angpt2	1.1258	5.69e-15	0.854369	0.671508	early interface (EPC invasion)
Aldoa	0.731668	5.81e-15	0.970874	0.860261	early interface (EPC invasion)
S100a4	0.532663	5.13e-15	1	0.928939	early interface (EPC invasion)
Fdps	1.64463	1.06e-14	0.592233	0.281341	early interface (EPC invasion)
Tmem189	1.53933	1.1e-14	0.640777	0.332737	early interface (EPC invasion)
Ier3	1.91969	1.24e-14	0.558252	0.25743	early interface (EPC invasion)
Ndufa4l2	3.58415	1.83e-14	0.359223	0.0485661	early interface (EPC invasion)
Gm43738	1.70911	1.97e-14	0.563107	0.247821	early interface (EPC invasion)
Cnih4	1.1976	1.88e-14	0.757282	0.499367	early interface (EPC invasion)
Adm	1.26201	2.45e-14	0.757282	0.470168	early interface (EPC invasion)
Eif1	0.586271	2.94e-14	0.980583	0.925512	early interface (EPC invasion)
Runx1	1.29567	3.47e-14	0.699029	0.424134	early interface (EPC invasion)
Lhfp	2.20644	5.5e-14	0.456311	0.140931	early interface (EPC invasion)
Atp6v1a	1.20767	6.1e-14	0.728155	0.469423	early interface (EPC invasion)
Ldha	0.696555	5.96e-14	0.966019	0.87568	early interface (EPC invasion)
Arl4d	0.91964	6.62e-14	0.868932	0.704283	early interface (EPC invasion)
Myof	1.4695	7.51e-14	0.626214	0.353743	early interface (EPC invasion)
Chp1	1.29079	8.81e-14	0.679612	0.411546	early interface (EPC invasion)
Gng11	0.725333	9.26e-14	0.966019	0.877691	early interface (EPC invasion)
Itga2	2.79232	1.17e-13	0.393204	0.0851397	early interface (EPC invasion)
P4hb	0.522041	9.77e-14	1	0.94041	early interface (EPC invasion)
Ifrd1	1.83895	1.47e-13	0.519417	0.249907	early interface (EPC invasion)
Selenok	0.897506	1.58e-13	0.883495	0.703315	early interface (EPC invasion)
Slc6a2	1.88081	1.87e-13	0.5	0.210428	early interface (EPC invasion)
Nrgn	2.97354	2.51e-13	0.378641	0.0826071	early interface (EPC invasion)
Prl6a1	2.79858	2.68e-13	0.383495	0.079702	early interface (EPC invasion)
Arpc5	0.892617	2.62e-13	0.873786	0.661155	early interface (EPC invasion)
Synpo2	1.71808	3.03e-13	0.533981	0.19933	early interface (EPC invasion)
Mrap	2.21938	3.95e-13	0.432039	0.143017	early interface (EPC invasion)
Adamts2	1.01501	4.22e-13	0.815534	0.612588	early interface (EPC invasion)
Adam8	2.93774	4.62e-13	0.354369	0.0605587	early interface (EPC invasion)
4930502E18Rik	1.67103	7.08e-13	0.529126	0.2327	early interface (EPC invasion)
Crim1	1.52013	7.23e-13	0.592233	0.293929	early interface (EPC invasion)
Cebpb	1.15003	7.38e-13	0.713592	0.472402	early interface (EPC invasion)
Jcad	1.13213	8.03e-13	0.752427	0.522011	early interface (EPC invasion)
A4galt	1.48573	8.25e-13	0.567961	0.287374	early interface (EPC invasion)
Ptges	1.39042	8.6e-13	0.626214	0.368864	early interface (EPC invasion)
Cts7	1.94761	8.76e-13	0.5	0.185028	early interface (EPC invasion)
St3gal1	2.35675	1.03e-12	0.38835	0.0953445	early interface (EPC invasion)
Vcl	1.30619	1.01e-12	0.665049	0.390466	early interface (EPC invasion)
Mbnl2	1.24396	1.03e-12	0.68932	0.429274	early interface (EPC invasion)
Rtl8b	1.32744	1.05e-12	0.645631	0.378547	early interface (EPC invasion)
Cystm1	0.699095	9.52e-13	0.966019	0.809162	early interface (EPC invasion)
Cdkn1a	1.54383	1.21e-12	0.558252	0.279777	early interface (EPC invasion)
Atp11a	1.15893	1.3e-12	0.708738	0.465251	early interface (EPC invasion)
Fabp5	1.43798	1.78e-12	0.592233	0.315754	early interface (EPC invasion)
Basp1	1.73927	1.92e-12	0.490291	0.181006	early interface (EPC invasion)
Dtna	1.544	2.05e-12	0.563107	0.293333	early interface (EPC invasion)
Psmd8	1.02328	2.46e-12	0.76699	0.553073	early interface (EPC invasion)
Sat1	0.860259	2.69e-12	0.893204	0.693631	early interface (EPC invasion)
Rtn4	0.9457	2.94e-12	0.815534	0.601341	early interface (EPC invasion)
Gde1	1.50541	3.34e-12	0.572816	0.301899	early interface (EPC invasion)
Jsrp1	4.36596	3.79e-12	0.286408	0.018771	early interface (EPC invasion)
Serpinb9b	1.00654	3.54e-12	0.791262	0.562682	early interface (EPC invasion)
Nupr1	1.96441	4.14e-12	0.451456	0.162309	early interface (EPC invasion)
Gch1	1.49762	4.51e-12	0.563107	0.286555	early interface (EPC invasion)
Rabac1	0.721096	5.53e-12	0.927184	0.770577	early interface (EPC invasion)
Limk1	1.66324	6.9e-12	0.490291	0.213333	early interface (EPC invasion)
Gapdh	0.623818	1.16e-11	0.956311	0.837095	early interface (EPC invasion)
Prl2c5	2.697	1.37e-11	0.34466	0.0660708	early interface (EPC invasion)
Cnmd	2.32665	1.46e-11	0.378641	0.114115	early interface (EPC invasion)
Tmem30a	1.12283	1.48e-11	0.679612	0.428007	early interface (EPC invasion)
Sptlc2	0.973862	1.67e-11	0.796117	0.625475	early interface (EPC invasion)
Slco2a1	1.353	1.74e-11	0.587379	0.34324	early interface (EPC invasion)
Enho	1.85156	1.94e-11	0.436893	0.157095	early interface (EPC invasion)
Bok	1.24571	2.01e-11	0.674757	0.469944	early interface (EPC invasion)
Gadd45b	2.58178	2.61e-11	0.334951	0.0757542	early interface (EPC invasion)
Iqgap1	1.15532	2.87e-11	0.660194	0.4073	early interface (EPC invasion)
Sav1	0.912575	2.81e-11	0.830097	0.615866	early interface (EPC invasion)
Atp8b1	1.74631	3.22e-11	0.451456	0.207151	early interface (EPC invasion)
Ceacam15	1.86243	3.35e-11	0.451456	0.165587	early interface (EPC invasion)
Ero1l	1.78351	3.6e-11	0.436893	0.171322	early interface (EPC invasion)
Hist1h1c	1.55068	4.39e-11	0.504854	0.239777	early interface (EPC invasion)
S100g	3.25543	5.32e-11	0.378641	0.132663	early interface (EPC invasion)
Eif4ebp1	0.730194	5.76e-11	0.92233	0.797765	early interface (EPC invasion)
Slc2a3	1.48117	7.07e-11	0.543689	0.307486	early interface (EPC invasion)
Tuba1a	0.832508	8.1e-11	0.864078	0.67203	early interface (EPC invasion)
Pi4k2b	1.62105	8.61e-11	0.466019	0.200894	early interface (EPC invasion)
Sptssa	0.614425	9.07e-11	0.980583	0.900633	early interface (EPC invasion)
Ate1	1.34733	1.32e-10	0.572816	0.31851	early interface (EPC invasion)
Prr13	1.14227	1.77e-10	0.635922	0.39121	early interface (EPC invasion)
C77080	1.37766	1.92e-10	0.524272	0.264953	early interface (EPC invasion)
Ankrd44	2.1165	2.55e-10	0.378641	0.123426	early interface (EPC invasion)
Msn	0.963366	3.02e-10	0.728155	0.518808	early interface (EPC invasion)
Bnip3l	1.07575	3.12e-10	0.669903	0.434711	early interface (EPC invasion)
Ugcg	1.2551	3.98e-10	0.572816	0.331993	early interface (EPC invasion)
Vapa	0.836854	3.97e-10	0.800971	0.630242	early interface (EPC invasion)
Btbd3	1.0024	4.53e-10	0.708738	0.470987	early interface (EPC invasion)
Atp6v0d2	2.06765	5.73e-10	0.364078	0.127672	early interface (EPC invasion)
Anxa1	0.791385	6.1e-10	0.849515	0.661453	early interface (EPC invasion)
Itgb5	1.10501	7.68e-10	0.640777	0.402309	early interface (EPC invasion)
Capzb	0.657171	7.84e-10	0.917476	0.755009	early interface (EPC invasion)
Fndc3a	1.15825	8.87e-10	0.621359	0.41162	early interface (EPC invasion)
Vamp8	0.885031	9.07e-10	0.786408	0.617654	early interface (EPC invasion)
Rhoj	0.961706	9.47e-10	0.723301	0.520223	early interface (EPC invasion)
Nccrp1	0.97429	9.89e-10	0.718447	0.531918	early interface (EPC invasion)
Soat1	1.96545	1.12e-09	0.364078	0.124022	early interface (EPC invasion)
Gramd1b	1.49642	1.14e-09	0.456311	0.212291	early interface (EPC invasion)
Lta4h	1.37129	1.18e-09	0.504854	0.266816	early interface (EPC invasion)
Creb3l3	1.6475	1.35e-09	0.417476	0.17013	early interface (EPC invasion)
Fosl1	2.51656	1.39e-09	0.296117	0.0664432	early interface (EPC invasion)
Tnfrsf23	2.55263	1.88e-09	0.286408	0.0640596	early interface (EPC invasion)
Col4a2	0.887076	1.86e-09	0.76699	0.548976	early interface (EPC invasion)
Cd9	0.917485	2.41e-09	0.771845	0.595605	early interface (EPC invasion)
Junb	1.42207	2.82e-09	0.470874	0.244618	early interface (EPC invasion)
Pfkp	1.59248	2.99e-09	0.407767	0.1673	early interface (EPC invasion)
Gabarapl1	1.05511	3.16e-09	0.621359	0.403054	early interface (EPC invasion)
Ankrd37	2.22102	3.41e-09	0.315534	0.0906518	early interface (EPC invasion)
Itpk1	1.15501	3.54e-09	0.601942	0.38324	early interface (EPC invasion)
Smad7	1.3986	3.88e-09	0.461165	0.224804	early interface (EPC invasion)
Nin	1.46378	3.95e-09	0.456311	0.220931	early interface (EPC invasion)
Ptbp3	1.03381	3.92e-09	0.650485	0.417654	early interface (EPC invasion)
Iffo2	2.11919	4.13e-09	0.31068	0.0910987	early interface (EPC invasion)
Gm42674	0.557555	4.03e-09	0.961165	0.767896	early interface (EPC invasion)
Prl7d1	2.67981	4.68e-09	0.281553	0.0590689	early interface (EPC invasion)
Srgap3	2.35026	4.69e-09	0.291262	0.0714339	early interface (EPC invasion)
B4galt1	1.53389	4.77e-09	0.427184	0.211173	early interface (EPC invasion)
Scd2	0.914405	4.72e-09	0.752427	0.54108	early interface (EPC invasion)
Cttnbp2nl	1.43286	4.96e-09	0.441748	0.198957	early interface (EPC invasion)
Tes	1.2828	5.45e-09	0.509709	0.262197	early interface (EPC invasion)
Pvr	1.99486	7.64e-09	0.325243	0.107784	early interface (EPC invasion)
Tsc22d3	0.93423	8.1e-09	0.699029	0.493929	early interface (EPC invasion)
Ppp1r15a	1.60198	8.52e-09	0.383495	0.161788	early interface (EPC invasion)
Bik	2.77876	8.67e-09	0.252427	0.0488641	early interface (EPC invasion)
Ctnnbl1	1.49674	8.93e-09	0.417476	0.180931	early interface (EPC invasion)
Aldh3a2	1.06657	1.02e-08	0.621359	0.415568	early interface (EPC invasion)
Efhd1	4.40112	1.27e-08	0.208738	0.0162384	early interface (EPC invasion)
Grina	1.20433	1.24e-08	0.529126	0.318734	early interface (EPC invasion)
Rell1	1.44758	1.3e-08	0.436893	0.208343	early interface (EPC invasion)
F3	3.35894	1.37e-08	0.247573	0.0402235	early interface (EPC invasion)
Ugp2	1.30776	1.44e-08	0.470874	0.241117	early interface (EPC invasion)
Ccng2	1.65697	1.48e-08	0.373786	0.14838	early interface (EPC invasion)
Smim1	0.674637	1.72e-08	0.893204	0.760745	early interface (EPC invasion)
Bhlhe40	1.09454	1.87e-08	0.553398	0.315009	early interface (EPC invasion)
Arpc3	0.771933	1.9e-08	0.781553	0.603799	early interface (EPC invasion)
Hexa	0.714072	1.92e-08	0.830097	0.652365	early interface (EPC invasion)
Gna13	1.3019	2.03e-08	0.466019	0.242309	early interface (EPC invasion)
Tnnc1	2.26911	2.25e-08	0.281553	0.0905028	early interface (EPC invasion)
Cndp2	1.39021	2.3e-08	0.461165	0.257132	early interface (EPC invasion)
Agbl3	2.041	2.4e-08	0.286408	0.0841713	early interface (EPC invasion)
Mal	1.54219	2.41e-08	0.38835	0.156797	early interface (EPC invasion)
Masp1	1.13927	2.39e-08	0.543689	0.319255	early interface (EPC invasion)
Serpinb6a	0.750629	2.48e-08	0.825243	0.690428	early interface (EPC invasion)
Cyr61	1.87295	2.9e-08	0.339806	0.124991	early interface (EPC invasion)
Prl8a9	1.86382	3.88e-08	0.34466	0.125959	early interface (EPC invasion)
Padi2	0.922533	4.07e-08	0.665049	0.445587	early interface (EPC invasion)
Pfkfb4	2.88975	4.5e-08	0.228155	0.0403724	early interface (EPC invasion)
Cyp11a1	0.662303	4.59e-08	0.878641	0.746443	early interface (EPC invasion)
Kremen1	1.36281	4.92e-08	0.427184	0.214749	early interface (EPC invasion)
Htr2b	3.666	5.21e-08	0.203883	0.021378	early interface (EPC invasion)
Parm1	0.838002	5.11e-08	0.723301	0.554562	early interface (EPC invasion)
Abhd2	1.31248	5.49e-08	0.446602	0.247225	early interface (EPC invasion)
Slc38a1	1.40736	5.55e-08	0.407767	0.181527	early interface (EPC invasion)
Il15	2.00085	5.68e-08	0.305825	0.0975047	early interface (EPC invasion)
Dstn	0.999721	5.78e-08	0.582524	0.356797	early interface (EPC invasion)
Osmr	2.00851	6.1e-08	0.291262	0.098473	early interface (EPC invasion)
Abhd5	1.17919	6.31e-08	0.490291	0.274339	early interface (EPC invasion)
Msmo1	1.379	8.26e-08	0.407767	0.192551	early interface (EPC invasion)
Tcp11l2	1.36509	9.83e-08	0.412621	0.19702	early interface (EPC invasion)
Cers6	1.33384	9.83e-08	0.42233	0.20514	early interface (EPC invasion)
Edem1	1.05052	1.05e-07	0.558252	0.355978	early interface (EPC invasion)
Plekho2	1.34067	1.07e-07	0.407767	0.203873	early interface (EPC invasion)
Clic5	1.68062	1.1e-07	0.334951	0.131099	early interface (EPC invasion)
Ctnna1	0.881147	1.13e-07	0.665049	0.480223	early interface (EPC invasion)
Fam210b	1.63131	1.21e-07	0.34466	0.159777	early interface (EPC invasion)
Tpi1	0.63693	1.21e-07	0.868932	0.713445	early interface (EPC invasion)
Atp6v0e	0.562036	1.21e-07	0.917476	0.805959	early interface (EPC invasion)
Adam10	0.925237	1.24e-07	0.61165	0.404395	early interface (EPC invasion)
Fndc3b	0.887271	1.24e-07	0.660194	0.45676	early interface (EPC invasion)
Ccdc155	1.03084	1.28e-07	0.572816	0.393371	early interface (EPC invasion)
Mcl1	0.88338	1.33e-07	0.665049	0.46689	early interface (EPC invasion)
Ppfibp1	1.29943	1.34e-07	0.436893	0.227039	early interface (EPC invasion)
Adora2b	2.03642	1.46e-07	0.281553	0.0933333	early interface (EPC invasion)
Ctgf	1.64355	1.51e-07	0.364078	0.155009	early interface (EPC invasion)
Napa	0.847448	1.52e-07	0.68932	0.514041	early interface (EPC invasion)
S100a9	2.52192	1.67e-07	0.252427	0.0580261	early interface (EPC invasion)
Litaf	0.785301	1.71e-07	0.708738	0.510615	early interface (EPC invasion)
Btc	5.35187	2.07e-07	0.165049	0.00506518	early interface (EPC invasion)
Krt18	1.4104	2.5e-07	0.393204	0.176015	early interface (EPC invasion)
8430408G22Rik	3.56986	2.64e-07	0.199029	0.0378399	early interface (EPC invasion)
Esam	1.07	2.68e-07	0.538835	0.358063	early interface (EPC invasion)
Prss35	3.27479	2.99e-07	0.199029	0.0268156	early interface (EPC invasion)
Acss1	0.979877	2.95e-07	0.567961	0.349646	early interface (EPC invasion)
Nipal1	1.34233	3.13e-07	0.398058	0.21311	early interface (EPC invasion)
Ckb	0.752115	3.14e-07	0.776699	0.575717	early interface (EPC invasion)
Glipr1	1.20818	3.28e-07	0.446602	0.248045	early interface (EPC invasion)
Prf1	1.14641	3.42e-07	0.495146	0.267561	early interface (EPC invasion)
S100a1	0.657996	3.52e-07	0.859223	0.770056	early interface (EPC invasion)
Fads3	1.00103	3.6e-07	0.563107	0.388082	early interface (EPC invasion)
Chchd10	1.05623	3.61e-07	0.533981	0.33959	early interface (EPC invasion)
Ppp1r13b	1.20237	3.63e-07	0.451456	0.257207	early interface (EPC invasion)
Slc44a2	0.736779	3.79e-07	0.747573	0.542421	early interface (EPC invasion)
Egln3	3.02466	3.91e-07	0.199029	0.0345624	early interface (EPC invasion)
Pxk	0.957928	4.15e-07	0.572816	0.385102	early interface (EPC invasion)
Plk3	1.56274	4.22e-07	0.339806	0.149125	early interface (EPC invasion)
Fnip2	1.26288	4.87e-07	0.402913	0.196797	early interface (EPC invasion)
Apmap	1.0503	4.98e-07	0.504854	0.303389	early interface (EPC invasion)
Mxi1	1.70217	5.4e-07	0.300971	0.122235	early interface (EPC invasion)
Snx24	1.89305	5.73e-07	0.271845	0.0881192	early interface (EPC invasion)
Slc25a29	1.04085	5.89e-07	0.509709	0.306741	early interface (EPC invasion)
Slco5a1	1.39031	6.52e-07	0.364078	0.161862	early interface (EPC invasion)
Spa17	2.61574	6.63e-07	0.199029	0.0358287	early interface (EPC invasion)
Slc41a2	2.02515	6.63e-07	0.247573	0.0673371	early interface (EPC invasion)
Cyb5r3	0.788912	6.73e-07	0.73301	0.578399	early interface (EPC invasion)
Nudt4	1.13872	6.91e-07	0.461165	0.270987	early interface (EPC invasion)
Myo18b	4.03618	7.87e-07	0.160194	0.0111732	early interface (EPC invasion)
Rhoa	0.580865	7.79e-07	0.84466	0.690875	early interface (EPC invasion)
Mtpn	0.843679	8.18e-07	0.650485	0.48514	early interface (EPC invasion)
Tgfbi	1.45796	8.43e-07	0.359223	0.182197	early interface (EPC invasion)
Slc39a2	1.72407	9.11e-07	0.291262	0.111434	early interface (EPC invasion)
Igfbp3	0.708423	9.75e-07	0.796117	0.648119	early interface (EPC invasion)
Cdh1	2.97967	1.06e-06	0.184466	0.0287523	early interface (EPC invasion)
Col4a1	0.576342	1.06e-06	0.92233	0.827188	early interface (EPC invasion)
Plekha1	1.09673	1.1e-06	0.456311	0.272402	early interface (EPC invasion)
Tiparp	1.67732	1.15e-06	0.296117	0.111881	early interface (EPC invasion)
Plod2	0.936137	1.2e-06	0.57767	0.394339	early interface (EPC invasion)
Frmd6	1.45679	1.28e-06	0.339806	0.1454	early interface (EPC invasion)
Mpzl3	1.89268	1.45e-06	0.252427	0.0819367	early interface (EPC invasion)
Gm49392	1.54909	1.53e-06	0.300971	0.128417	early interface (EPC invasion)
Maff	1.78584	1.66e-06	0.26699	0.0909497	early interface (EPC invasion)
Zfand5	1.03024	1.66e-06	0.485437	0.296983	early interface (EPC invasion)
Hbegf	2.53824	1.69e-06	0.194175	0.0364991	early interface (EPC invasion)
Tmbim6	0.69101	1.67e-06	0.752427	0.601341	early interface (EPC invasion)
Krt19	1.12609	1.7e-06	0.436893	0.234637	early interface (EPC invasion)
Arl4a	0.804458	1.74e-06	0.708738	0.573035	early interface (EPC invasion)
Sqle	1.25893	1.81e-06	0.378641	0.182197	early interface (EPC invasion)
Scube1	2.274	1.85e-06	0.218447	0.061378	early interface (EPC invasion)
Nfkbia	1.07615	1.91e-06	0.490291	0.330652	early interface (EPC invasion)
Wfdc2	3.59753	1.95e-06	0.169903	0.0291993	early interface (EPC invasion)
Fermt2	1.0546	1.99e-06	0.490291	0.299069	early interface (EPC invasion)
Cd68	1.14632	2e-06	0.427184	0.233594	early interface (EPC invasion)
Jun	1.03283	2.04e-06	0.490291	0.322384	early interface (EPC invasion)
Gzmb	0.965076	2.06e-06	0.597087	0.346667	early interface (EPC invasion)
Il6st	0.79349	2.11e-06	0.665049	0.491993	early interface (EPC invasion)
Twsg1	1.12465	2.18e-06	0.417476	0.219367	early interface (EPC invasion)
Isg15	0.994481	2.19e-06	0.558252	0.394786	early interface (EPC invasion)
Wars	0.69069	2.3e-06	0.737864	0.577803	early interface (EPC invasion)
Pnp	0.921381	2.62e-06	0.548544	0.369981	early interface (EPC invasion)
Sidt2	0.740139	3e-06	0.65534	0.480447	early interface (EPC invasion)
Rhoc	0.560176	3.6e-06	0.88835	0.79568	early interface (EPC invasion)
Scara5	2.29299	3.92e-06	0.203883	0.0472253	early interface (EPC invasion)
Spop	0.936927	3.94e-06	0.514563	0.334004	early interface (EPC invasion)
Gipr	4.87008	4.93e-06	0.140777	0.00581006	early interface (EPC invasion)
Slc39a14	1.29621	5.1e-06	0.349515	0.183687	early interface (EPC invasion)
Nek7	1.02887	5.25e-06	0.446602	0.277244	early interface (EPC invasion)
Map2k3	0.935516	5.38e-06	0.504854	0.318361	early interface (EPC invasion)
Ndfip1	1.22937	5.66e-06	0.378641	0.204693	early interface (EPC invasion)
Klf7	1.73282	5.77e-06	0.257282	0.0973557	early interface (EPC invasion)
Ifitm1	1.3834	6.06e-06	0.427184	0.297803	early interface (EPC invasion)
Hexb	0.868383	6.03e-06	0.553398	0.379888	early interface (EPC invasion)
Arhgap29	1.11754	6.08e-06	0.402913	0.221676	early interface (EPC invasion)
Rusc1	1.49262	6.58e-06	0.281553	0.117989	early interface (EPC invasion)
Ost4	0.554998	6.71e-06	0.825243	0.678212	early interface (EPC invasion)
Col7a1	2.59113	6.88e-06	0.169903	0.0293482	early interface (EPC invasion)
Actr3	0.759762	8.07e-06	0.61165	0.418399	early interface (EPC invasion)
Aars	0.714156	8.18e-06	0.68932	0.554264	early interface (EPC invasion)
Ube2d3	0.576491	8.33e-06	0.834951	0.733855	early interface (EPC invasion)
Arhgdib	0.833017	8.49e-06	0.563107	0.387263	early interface (EPC invasion)
1700020I14Rik	0.876491	8.64e-06	0.533981	0.349348	early interface (EPC invasion)
Cd82	1.33365	8.75e-06	0.315534	0.146369	early interface (EPC invasion)
Slc38a2	0.723122	8.8e-06	0.699029	0.551359	early interface (EPC invasion)
Cyp26a1	4.24076	8.98e-06	0.140777	0.0145996	early interface (EPC invasion)
Cyba	0.811828	9.06e-06	0.563107	0.367598	early interface (EPC invasion)
Mettl9	0.658894	1.01e-05	0.737864	0.591434	early interface (EPC invasion)
Gng5	0.623167	1.02e-05	0.737864	0.572514	early interface (EPC invasion)
Ecm1	0.835333	1.06e-05	0.61165	0.468156	early interface (EPC invasion)
2010005H15Rik	2.34545	1.14e-05	0.18932	0.0442458	early interface (EPC invasion)
Bzw1	0.702746	1.13e-05	0.684466	0.521341	early interface (EPC invasion)
Saa3	4.46642	1.16e-05	0.140777	0.0103538	early interface (EPC invasion)
Tead4	1.04035	1.24e-05	0.412621	0.241862	early interface (EPC invasion)
Stat6	1.27517	1.26e-05	0.334951	0.172812	early interface (EPC invasion)
Aldh3a1	1.98517	1.36e-05	0.203883	0.0613035	early interface (EPC invasion)
Mlph	1.29242	1.37e-05	0.31068	0.14622	early interface (EPC invasion)
Cflar	1.16174	1.38e-05	0.359223	0.198287	early interface (EPC invasion)
Prl7b1	2.93312	1.5e-05	0.150485	0.0181006	early interface (EPC invasion)
Cited2	0.958348	1.53e-05	0.485437	0.324097	early interface (EPC invasion)
Wnt7b	4.68385	1.57e-05	0.126214	0.00603352	early interface (EPC invasion)
Gadd45g	0.783089	1.59e-05	0.640777	0.551285	early interface (EPC invasion)
Chmp1b	1.18468	1.61e-05	0.349515	0.185698	early interface (EPC invasion)
Ido1	4.4424	1.73e-05	0.126214	0.00729981	early interface (EPC invasion)
Gm15283	2.65696	1.93e-05	0.160194	0.0328492	early interface (EPC invasion)
Adam9	1.11051	1.96e-05	0.373786	0.207449	early interface (EPC invasion)
Rap1b	0.534247	2.1e-05	0.84466	0.722831	early interface (EPC invasion)
Wipi1	1.29206	2.13e-05	0.305825	0.14987	early interface (EPC invasion)
Slc16a3	1.64943	2.17e-05	0.237864	0.0927374	early interface (EPC invasion)
Cdh3	0.810979	2.2e-05	0.533981	0.377877	early interface (EPC invasion)
Limk2	0.729943	2.3e-05	0.635922	0.460782	early interface (EPC invasion)
Ranbp9	1.04768	2.41e-05	0.38835	0.218771	early interface (EPC invasion)
Ccl5	3.16882	2.43e-05	0.160194	0.0217505	early interface (EPC invasion)
Sgk1	0.502997	2.43e-05	0.898058	0.805661	early interface (EPC invasion)
Gabarapl2	0.64482	2.49e-05	0.679612	0.517244	early interface (EPC invasion)
Sik1	1.42228	2.53e-05	0.262136	0.113222	early interface (EPC invasion)
Thsd4	1.92623	2.73e-05	0.203883	0.0701676	early interface (EPC invasion)
Atf4	0.529967	2.7e-05	0.805825	0.661378	early interface (EPC invasion)
Gpld1	1.4512	2.85e-05	0.26699	0.129088	early interface (EPC invasion)
Smim14	0.795353	2.88e-05	0.563107	0.412291	early interface (EPC invasion)
Eva1c	0.644992	2.88e-05	0.718447	0.570577	early interface (EPC invasion)
Lox	0.86547	2.94e-05	0.5	0.317691	early interface (EPC invasion)
Actn1	0.708765	2.98e-05	0.645631	0.464581	early interface (EPC invasion)
Csrnp1	1.42919	3.01e-05	0.271845	0.133706	early interface (EPC invasion)
Ctnnal1	1.0991	3.01e-05	0.368932	0.201639	early interface (EPC invasion)
Psg29	1.31082	3.06e-05	0.296117	0.123277	early interface (EPC invasion)
Arrb1	1.38118	3.1e-05	0.281553	0.139888	early interface (EPC invasion)
Aldh1l2	2.70473	3.18e-05	0.150485	0.0271881	early interface (EPC invasion)
Plpbp	0.806881	3.18e-05	0.538835	0.365736	early interface (EPC invasion)
Fosl2	0.725431	3.23e-05	0.606796	0.44879	early interface (EPC invasion)
Psmd1	1.08191	3.25e-05	0.373786	0.22257	early interface (EPC invasion)
Chic2	0.828728	3.26e-05	0.509709	0.340186	early interface (EPC invasion)
Palld	0.851951	3.47e-05	0.519417	0.33095	early interface (EPC invasion)
Cd59a	1.19934	3.49e-05	0.325243	0.160074	early interface (EPC invasion)
Sh2b2	1.87201	3.69e-05	0.199029	0.0645065	early interface (EPC invasion)
Tubb6	0.759165	3.9e-05	0.601942	0.458994	early interface (EPC invasion)
Prmt2	1.82564	4.04e-05	0.203883	0.0659963	early interface (EPC invasion)
Map2k1	1.14254	4.2e-05	0.34466	0.191508	early interface (EPC invasion)
Fgfr2	0.692764	4.2e-05	0.650485	0.492886	early interface (EPC invasion)
Gadd45a	1.9632	4.41e-05	0.184466	0.0527374	early interface (EPC invasion)
Map2k2	0.621876	4.47e-05	0.713592	0.577058	early interface (EPC invasion)
Pcyt1a	1.26554	4.65e-05	0.296117	0.156052	early interface (EPC invasion)
1700025G04Rik	1.67439	4.67e-05	0.223301	0.0812663	early interface (EPC invasion)
Mff	0.866659	4.69e-05	0.490291	0.336462	early interface (EPC invasion)
Eps8l2	2.06611	4.75e-05	0.179612	0.0502793	early interface (EPC invasion)
Zzef1	1.39212	4.83e-05	0.262136	0.124991	early interface (EPC invasion)
Higd1a	0.689151	4.8e-05	0.640777	0.492961	early interface (EPC invasion)
Mall	2.96288	4.96e-05	0.135922	0.0211546	early interface (EPC invasion)
Mgat2	0.85141	5.08e-05	0.485437	0.314115	early interface (EPC invasion)
Mif	0.513849	5.14e-05	0.864078	0.766927	early interface (EPC invasion)
Chst11	1.96216	5.28e-05	0.184466	0.052067	early interface (EPC invasion)
Cpe	0.924408	5.55e-05	0.436893	0.28365	early interface (EPC invasion)
Mctp1	2.30119	5.66e-05	0.165049	0.0439479	early interface (EPC invasion)
Azin1	0.799475	5.69e-05	0.524272	0.382495	early interface (EPC invasion)
Hhipl1	0.770698	5.78e-05	0.529126	0.359777	early interface (EPC invasion)
Tspan9	0.747264	6.2e-05	0.553398	0.404246	early interface (EPC invasion)
Ntn5	1.86484	6.32e-05	0.194175	0.0725512	early interface (EPC invasion)
Kctd11	1.25475	6.4e-05	0.291262	0.151583	early interface (EPC invasion)
Pam	0.881287	6.79e-05	0.441748	0.295345	early interface (EPC invasion)
Gna14	1.75043	6.83e-05	0.199029	0.0692737	early interface (EPC invasion)
Got1	1.06761	7.01e-05	0.349515	0.212737	early interface (EPC invasion)
Car2	0.862065	7.56e-05	0.485437	0.30987	early interface (EPC invasion)
Aff4	0.937989	7.97e-05	0.412621	0.258175	early interface (EPC invasion)
Slc39a6	1.07905	8.29e-05	0.334951	0.184655	early interface (EPC invasion)
Stx11	1.15065	8.69e-05	0.320388	0.181304	early interface (EPC invasion)
Pgrmc1	0.785576	8.76e-05	0.514563	0.340335	early interface (EPC invasion)
Hint3	1.06917	9.2e-05	0.34466	0.208492	early interface (EPC invasion)
Sdcbp2	2.99905	9.65e-05	0.126214	0.0173557	early interface (EPC invasion)
Syde2	2.45706	9.79e-05	0.140777	0.0280074	early interface (EPC invasion)
Abca1	1.26687	0.00010085	0.300971	0.147412	early interface (EPC invasion)
Pecam1	0.821783	0.000101336	0.490291	0.339441	early interface (EPC invasion)
Ccl27a	0.679764	0.000101248	0.665049	0.512179	early interface (EPC invasion)
Atf3	3.0014	0.000105412	0.131068	0.0219739	early interface (EPC invasion)
Mob3b	1.47543	0.000105142	0.23301	0.103613	early interface (EPC invasion)
Klf6	1.08848	0.000108372	0.325243	0.18905	early interface (EPC invasion)
Snx18	1.02978	0.000111883	0.34466	0.198808	early interface (EPC invasion)
Tpm4	0.515029	0.000116587	0.81068	0.715605	early interface (EPC invasion)
Gm21972	1.00978	0.000119723	0.354369	0.200968	early interface (EPC invasion)
Arg2	5.34644	0.000122648	0.101942	0.00320298	early interface (EPC invasion)
Axl	0.943181	0.000122522	0.383495	0.219739	early interface (EPC invasion)
Zdhhc13	0.986326	0.000123456	0.359223	0.211248	early interface (EPC invasion)
Samd8	1.00868	0.000123477	0.354369	0.203873	early interface (EPC invasion)
Syngr1	1.42284	0.000124177	0.23301	0.0962384	early interface (EPC invasion)
Ptpn2	1.1912	0.000125262	0.291262	0.156797	early interface (EPC invasion)
Atp6v1c1	0.899272	0.000126107	0.417476	0.27054	early interface (EPC invasion)
Sftpd	5.39634	0.000130333	0.101942	0.003054	early interface (EPC invasion)
Prdm1	1.36671	0.000132171	0.242718	0.113669	early interface (EPC invasion)
Cmip	1.54264	0.000134473	0.218447	0.0878957	early interface (EPC invasion)
Metrnl	0.877804	0.000146153	0.412621	0.260857	early interface (EPC invasion)
Rapgef1	0.879402	0.000154371	0.412621	0.25676	early interface (EPC invasion)
Dnajb9	0.743793	0.000158295	0.504854	0.352775	early interface (EPC invasion)
Rnf217	1.83789	0.000159876	0.179612	0.0604842	early interface (EPC invasion)
Nt5dc2	1.05507	0.000159618	0.339806	0.204693	early interface (EPC invasion)
Phlda1	1.7087	0.000167945	0.18932	0.0725512	early interface (EPC invasion)
Atp13a3	1.02397	0.000168053	0.354369	0.209534	early interface (EPC invasion)
Rhoq	0.75937	0.00017463	0.504854	0.340782	early interface (EPC invasion)
Dap	0.504165	0.000176248	0.834951	0.713892	early interface (EPC invasion)
Tor1aip1	0.878948	0.000179908	0.402913	0.252812	early interface (EPC invasion)
Corin	1.91767	0.000186852	0.165049	0.0471508	early interface (EPC invasion)
Man1a	1.02548	0.000188925	0.334951	0.184953	early interface (EPC invasion)
Actg1	0.806668	0.000193276	0.446602	0.310764	early interface (EPC invasion)
Tll1	5.13279	0.000198389	0.101942	0.0049162	early interface (EPC invasion)
Trim26	1.24951	0.000198868	0.257282	0.125736	early interface (EPC invasion)
Ptprk	1.49132	0.000207752	0.208738	0.0816387	early interface (EPC invasion)
Gan	1.63545	0.000213732	0.18932	0.0719553	early interface (EPC invasion)
Ssu72	0.6105	0.000214447	0.65534	0.522235	early interface (EPC invasion)
Tcim	1.73455	0.00021763	0.179612	0.064879	early interface (EPC invasion)
Cldn4	4.06174	0.000220827	0.106796	0.00938548	early interface (EPC invasion)
Kalrn	1.12113	0.000221563	0.296117	0.156946	early interface (EPC invasion)
Eaf2	4.18286	0.000231985	0.101942	0.00826816	early interface (EPC invasion)
Rnf19b	1.23035	0.000233353	0.257282	0.127151	early interface (EPC invasion)
Fam171a1	1.24953	0.000233982	0.257282	0.123799	early interface (EPC invasion)
Bcl2l1	1.09397	0.000236815	0.300971	0.164246	early interface (EPC invasion)
Spire1	0.97846	0.000239895	0.330097	0.178175	early interface (EPC invasion)
Hsd17b7	1.94684	0.000257782	0.15534	0.049013	early interface (EPC invasion)
Sorbs1	1.25056	0.000273193	0.262136	0.13527	early interface (EPC invasion)
Cysltr2	2.62823	0.000279787	0.121359	0.0211546	early interface (EPC invasion)
Hs1bp3	0.911322	0.000278968	0.373786	0.232253	early interface (EPC invasion)
Chmp5	0.746842	0.000287434	0.485437	0.344432	early interface (EPC invasion)
Eaf1	0.93199	0.000305023	0.354369	0.21311	early interface (EPC invasion)
Ier5	0.774445	0.000309283	0.466019	0.320447	early interface (EPC invasion)
Hk2	0.721355	0.000314006	0.504854	0.349274	early interface (EPC invasion)
Ghitm	0.541854	0.000331367	0.699029	0.557542	early interface (EPC invasion)
Tcta	1.1408	0.000344034	0.271845	0.14406	early interface (EPC invasion)
Mcub	1.69409	0.00034926	0.169903	0.064581	early interface (EPC invasion)
Zswim4	1.85975	0.000349737	0.15534	0.0466294	early interface (EPC invasion)
Mmp12	5.25847	0.000354624	0.0873786	0.00260708	early interface (EPC invasion)
Vasn	0.774926	0.000355904	0.466019	0.319404	early interface (EPC invasion)
Fxyd3	3.86905	0.000359289	0.101942	0.0119926	early interface (EPC invasion)
Hist1h4i	1.52886	0.000362184	0.199029	0.083352	early interface (EPC invasion)
Fcrl6	1.99818	0.000363488	0.150485	0.0466294	early interface (EPC invasion)
Nt5e	1.66759	0.0003637	0.179612	0.0673371	early interface (EPC invasion)
Epcam	1.96117	0.000365	0.150485	0.0477467	early interface (EPC invasion)
Plekho1	0.908994	0.000367642	0.354369	0.222495	early interface (EPC invasion)
Arid5b	0.977105	0.000381168	0.34466	0.200223	early interface (EPC invasion)
Cts8	1.44548	0.000390997	0.203883	0.0765736	early interface (EPC invasion)
Ido2	3.65821	0.000398353	0.0970874	0.00945996	early interface (EPC invasion)
Prl3c1	0.692939	0.000407663	0.621359	0.519255	early interface (EPC invasion)
Mmp7	5.13157	0.000411355	0.0873786	0.00350093	early interface (EPC invasion)
Pnp2	2.75252	0.000424021	0.11165	0.018175	early interface (EPC invasion)
Lrrc8a	1.31414	0.000429599	0.223301	0.105847	early interface (EPC invasion)
Eif1a	0.640772	0.000434737	0.587379	0.445363	early interface (EPC invasion)
Vtcn1	3.24287	0.000467577	0.101942	0.0111732	early interface (EPC invasion)
Tpbpa	1.58264	0.000481729	0.184466	0.067486	early interface (EPC invasion)
Metap1	0.939899	0.000496497	0.339806	0.199777	early interface (EPC invasion)
Nedd9	1.15369	0.000497413	0.252427	0.122607	early interface (EPC invasion)
Flnb	0.775142	0.000500586	0.436893	0.298101	early interface (EPC invasion)
Wbp1l	0.795509	0.000516016	0.407767	0.273073	early interface (EPC invasion)
Rock2	0.710067	0.000520491	0.5	0.36797	early interface (EPC invasion)
Dnajb4	0.997898	0.000523634	0.305825	0.173929	early interface (EPC invasion)
Tnfsf4	2.17603	0.000544072	0.126214	0.0291993	early interface (EPC invasion)
P2rx4	1.00327	0.000548822	0.300971	0.164693	early interface (EPC invasion)
Dnm2	0.757881	0.000550177	0.42233	0.257654	early interface (EPC invasion)
Cdc42bpa	1.31262	0.000569918	0.218447	0.0997393	early interface (EPC invasion)
Tle3	0.783828	0.000573208	0.436893	0.294078	early interface (EPC invasion)
Chuk	1.1006	0.00057949	0.26699	0.143389	early interface (EPC invasion)
Pttg1ip	0.572522	0.000578103	0.679612	0.56216	early interface (EPC invasion)
Asprv1	5.79092	0.000593811	0.0825243	0.00216015	early interface (EPC invasion)
Erlin2	0.846772	0.000594215	0.373786	0.237542	early interface (EPC invasion)
Abhd12	0.80319	0.000594413	0.402913	0.260931	early interface (EPC invasion)
Dusp5	1.72224	0.000603687	0.165049	0.0618994	early interface (EPC invasion)
Ebp	0.927363	0.000611691	0.334951	0.19486	early interface (EPC invasion)
Sgpp1	0.772487	0.000613471	0.436893	0.309199	early interface (EPC invasion)
Ntrk2	1.17195	0.000615668	0.257282	0.128343	early interface (EPC invasion)
Cald1	0.591587	0.000620047	0.640777	0.451024	early interface (EPC invasion)
Egln1	1.17028	0.000630759	0.247573	0.128715	early interface (EPC invasion)
Tnip1	1.03315	0.000659738	0.286408	0.159628	early interface (EPC invasion)
Golph3	0.600488	0.000668975	0.601942	0.476797	early interface (EPC invasion)
Arhgef3	1.49506	0.000674811	0.184466	0.0747858	early interface (EPC invasion)
Nceh1	1.02826	0.000676119	0.291262	0.179441	early interface (EPC invasion)
Fam53c	1.13706	0.000684261	0.247573	0.12	early interface (EPC invasion)
Ubl4a	0.709733	0.000709117	0.485437	0.362086	early interface (EPC invasion)
Gramd3	1.41267	0.000722888	0.194175	0.0879702	early interface (EPC invasion)
Creb3l2	0.685757	0.000730658	0.495146	0.350242	early interface (EPC invasion)
Ncf2	1.28188	0.000753619	0.213592	0.0983985	early interface (EPC invasion)
Gpt2	0.864409	0.000754582	0.34466	0.202682	early interface (EPC invasion)
Exoc6b	1.07424	0.000759421	0.26699	0.136238	early interface (EPC invasion)
Hcfc1r1	0.552308	0.000769786	0.640777	0.509497	early interface (EPC invasion)
Col5a3	1.48247	0.000790643	0.184466	0.0804469	early interface (EPC invasion)
Apaf1	1.21376	0.000798128	0.228155	0.121266	early interface (EPC invasion)
Slc35f5	0.906656	0.000813719	0.34466	0.223985	early interface (EPC invasion)
Pnrc1	1.0722	0.000814168	0.271845	0.154562	early interface (EPC invasion)
Atp6v1h	0.681541	0.000840691	0.485437	0.345102	early interface (EPC invasion)
Ppard	1.18446	0.000848931	0.23301	0.122533	early interface (EPC invasion)
Cebpd	0.734183	0.000855134	0.441748	0.308678	early interface (EPC invasion)
2310030G06Rik	1.47614	0.000870657	0.174757	0.0707635	early interface (EPC invasion)
Stk38l	1.77808	0.000883664	0.150485	0.0460335	early interface (EPC invasion)
Creb3	0.866169	0.000899586	0.349515	0.228678	early interface (EPC invasion)
Vsir	1.22537	0.000933027	0.223301	0.120372	early interface (EPC invasion)
Sap30	1.34773	0.000949654	0.18932	0.0764991	early interface (EPC invasion)
Ap3s1	0.930711	0.000957643	0.300971	0.165661	early interface (EPC invasion)
Cnot4	1.23391	0.000968986	0.218447	0.0994413	early interface (EPC invasion)
Col12a1	1.05164	0.000997449	0.262136	0.125736	early interface (EPC invasion)
Slc3a2	0.538049	0.00101478	0.650485	0.506145	early interface (EPC invasion)
Rasgef1b	3.09195	0.00102299	0.092233	0.0124395	early interface (EPC invasion)
BC028471	1.81012	0.00102384	0.140777	0.0476723	early interface (EPC invasion)
Insig2	1.00104	0.00103466	0.281553	0.161415	early interface (EPC invasion)
Ak2	0.618481	0.00104543	0.563107	0.424209	early interface (EPC invasion)
Hk1	1.19629	0.00107709	0.218447	0.105326	early interface (EPC invasion)
Tcf25	0.588373	0.0010758	0.563107	0.410875	early interface (EPC invasion)
Vti1b	0.608737	0.00108138	0.558252	0.418101	early interface (EPC invasion)
S1pr2	0.930079	0.00112664	0.31068	0.20365	early interface (EPC invasion)
Wnk1	0.524736	0.00116814	0.674757	0.547561	early interface (EPC invasion)
Ctnnd1	0.750293	0.00118293	0.398058	0.284469	early interface (EPC invasion)
Lims2	1.01559	0.00118546	0.276699	0.144879	early interface (EPC invasion)
Hmgcs1	0.813054	0.00119034	0.373786	0.256089	early interface (EPC invasion)
Gnb4	1.29592	0.00121123	0.194175	0.0828305	early interface (EPC invasion)
Ndfip2	0.85817	0.00121382	0.339806	0.219218	early interface (EPC invasion)
Phldb2	0.717305	0.00122844	0.432039	0.289534	early interface (EPC invasion)
Ccdc71l	1.0467	0.00123769	0.257282	0.141825	early interface (EPC invasion)
Tubb4a	2.38121	0.00125042	0.106796	0.0221229	early interface (EPC invasion)
Actn3	2.94492	0.00125377	0.092233	0.01527	early interface (EPC invasion)
Mdm2	0.704353	0.00132819	0.451456	0.328268	early interface (EPC invasion)
Hectd1	0.672855	0.00134841	0.470874	0.34324	early interface (EPC invasion)
Sh3gl3	2.8385	0.00138204	0.092233	0.0131844	early interface (EPC invasion)
Ptgs2os2	4.12595	0.00138797	0.0728155	0.00379888	early interface (EPC invasion)
Ppm1a	0.795208	0.00138662	0.368932	0.241639	early interface (EPC invasion)
Btg2	1.19233	0.00138852	0.218447	0.105326	early interface (EPC invasion)
Smox	2.04779	0.0013967	0.116505	0.0359777	early interface (EPC invasion)
Plekhb2	0.990333	0.00145164	0.271845	0.156499	early interface (EPC invasion)
Agpat5	0.769401	0.00146155	0.383495	0.264358	early interface (EPC invasion)
Piezo1	0.958066	0.00147104	0.291262	0.174823	early interface (EPC invasion)
2610528A11Rik	0.929	0.00149679	0.305825	0.172886	early interface (EPC invasion)
Uxs1	1.14504	0.00149968	0.237864	0.123352	early interface (EPC invasion)
Tmem213	4.63511	0.00152684	0.0728155	0.00387337	early interface (EPC invasion)
Prl4a1	0.648245	0.00152961	0.5	0.313818	early interface (EPC invasion)
Igsf11	0.724503	0.0015942	0.417476	0.29378	early interface (EPC invasion)
Nat6	1.25628	0.00160828	0.18932	0.0879702	early interface (EPC invasion)
Acot9	0.890751	0.00162721	0.315534	0.196797	early interface (EPC invasion)
Plpp6	1.82453	0.00165609	0.131068	0.0409683	early interface (EPC invasion)
Diaph1	1.18119	0.00167353	0.208738	0.102346	early interface (EPC invasion)
Wdfy1	1.66182	0.00172127	0.145631	0.0553445	early interface (EPC invasion)
Tsc22d2	1.11847	0.00172036	0.228155	0.116723	early interface (EPC invasion)
Dcbld2	0.693492	0.00178103	0.456311	0.353743	early interface (EPC invasion)
Bmp2k	1.13748	0.00179781	0.218447	0.106592	early interface (EPC invasion)
Tbx3os2	4.10683	0.00181634	0.0776699	0.00581006	early interface (EPC invasion)
Fbln7	1.94849	0.00184316	0.121359	0.0355307	early interface (EPC invasion)
Tmem251	0.693427	0.00184316	0.436893	0.31419	early interface (EPC invasion)
Tsc22d1	0.548214	0.00185956	0.699029	0.612737	early interface (EPC invasion)
Trib1	1.90144	0.00188071	0.121359	0.0376164	early interface (EPC invasion)
Adipor1	0.606104	0.00188573	0.524272	0.40648	early interface (EPC invasion)
Ddit3	0.928276	0.0019171	0.291262	0.183836	early interface (EPC invasion)
Larp4b	0.649596	0.00192886	0.461165	0.345251	early interface (EPC invasion)
Rffl	2.03511	0.00196933	0.11165	0.0312849	early interface (EPC invasion)
Paqr8	2.89875	0.0019785	0.0873786	0.012067	early interface (EPC invasion)
Mxd1	1.89202	0.00197815	0.126214	0.0444693	early interface (EPC invasion)
Pdcd6ip	0.574131	0.00196954	0.538835	0.394264	early interface (EPC invasion)
Tmem140	0.906229	0.00197347	0.300971	0.181229	early interface (EPC invasion)
Zfhx3	1.33265	0.00199624	0.179612	0.0780633	early interface (EPC invasion)
Ube2e2	0.948586	0.00200624	0.281553	0.175345	early interface (EPC invasion)
Herpud2	0.998623	0.00201052	0.262136	0.152924	early interface (EPC invasion)
Prl2c1	2.82434	0.00204172	0.092233	0.0116201	early interface (EPC invasion)
Riok3	0.782351	0.00204482	0.368932	0.263985	early interface (EPC invasion)
Isca1	0.684063	0.00204431	0.412621	0.296089	early interface (EPC invasion)
Zfp655	1.05357	0.00209641	0.247573	0.154935	early interface (EPC invasion)
Atp6v1d	0.643713	0.00217089	0.466019	0.339367	early interface (EPC invasion)
Irf7	0.833182	0.00218112	0.334951	0.217356	early interface (EPC invasion)
Arfgef1	0.663144	0.0022661	0.451456	0.334302	early interface (EPC invasion)
Avpi1	0.705111	0.00231614	0.407767	0.28432	early interface (EPC invasion)
Mpzl2	1.65942	0.0023396	0.135922	0.0505028	early interface (EPC invasion)
Gm5483	5.08922	0.00234428	0.0679612	0.00216015	early interface (EPC invasion)
Notch2	1.2761	0.00234079	0.179612	0.0770205	early interface (EPC invasion)
Spsb1	0.718226	0.00234374	0.393204	0.271732	early interface (EPC invasion)
Them5	7.23201	0.00236084	0.0631068	0.000670391	early interface (EPC invasion)
Enpp3	3.41751	0.00236203	0.0776699	0.00804469	early interface (EPC invasion)
Sestd1	1.04104	0.00240754	0.237864	0.123724	early interface (EPC invasion)
Tom1l1	1.51472	0.00245798	0.150485	0.0601117	early interface (EPC invasion)
Atxn7l1	1.61802	0.00246734	0.140777	0.0517691	early interface (EPC invasion)
Angptl2	0.869045	0.00247248	0.305825	0.194115	early interface (EPC invasion)
Ifitm6	3.20172	0.00251238	0.0776699	0.0108752	early interface (EPC invasion)
Insig1	1.23311	0.00263497	0.184466	0.0849162	early interface (EPC invasion)
5031439G07Rik	0.655989	0.00269192	0.451456	0.332067	early interface (EPC invasion)
Gjb4	1.72815	0.00276479	0.131068	0.0488641	early interface (EPC invasion)
Plcd3	1.22938	0.00282027	0.184466	0.0950466	early interface (EPC invasion)
Spint1	2.44677	0.00282546	0.092233	0.0185475	early interface (EPC invasion)
Dixdc1	1.36056	0.00285053	0.160194	0.0700186	early interface (EPC invasion)
Golga4	0.913167	0.0028819	0.276699	0.17095	early interface (EPC invasion)
Atp6v0a4	2.22753	0.00290064	0.101942	0.0271881	early interface (EPC invasion)
Hp	1.69521	0.00290064	0.131068	0.0518436	early interface (EPC invasion)
Cebpg	0.893418	0.00291054	0.281553	0.164246	early interface (EPC invasion)
B4galnt1	0.761863	0.00294167	0.334951	0.219441	early interface (EPC invasion)
Erbb4	6.9478	0.00310189	0.0631068	0.000893855	early interface (EPC invasion)
Myoz2	2.45693	0.00313781	0.0873786	0.0186965	early interface (EPC invasion)
Appl2	1.02441	0.00318792	0.228155	0.13013	early interface (EPC invasion)
Hspa2	1.10873	0.00318869	0.203883	0.0998138	early interface (EPC invasion)
Rnf186	5.54462	0.00319865	0.0631068	0.00156425	early interface (EPC invasion)
Elf1	0.620376	0.00318513	0.441748	0.298399	early interface (EPC invasion)
Eif4e	0.524181	0.00319865	0.567961	0.43635	early interface (EPC invasion)
Ggh	1.02141	0.00320836	0.242718	0.152849	early interface (EPC invasion)
Ippk	0.849993	0.00321386	0.300971	0.192104	early interface (EPC invasion)
Itsn2	1.02602	0.0032742	0.23301	0.141899	early interface (EPC invasion)
Rasa2	1.28446	0.00340936	0.169903	0.0770205	early interface (EPC invasion)
Eml4	1.05009	0.00345343	0.228155	0.129088	early interface (EPC invasion)
Havcr2	1.00131	0.00345433	0.23301	0.13162	early interface (EPC invasion)
Cxxc5	1.12916	0.0035521	0.199029	0.0989944	early interface (EPC invasion)
Sec62	0.541442	0.00360216	0.572816	0.477095	early interface (EPC invasion)
Slc39a4	3.29543	0.00361839	0.0728155	0.0086406	early interface (EPC invasion)
Actr2	0.613295	0.00362802	0.461165	0.32298	early interface (EPC invasion)
Mb21d2	1.19909	0.00363725	0.184466	0.0935568	early interface (EPC invasion)
Rab8b	0.905158	0.00375156	0.271845	0.168417	early interface (EPC invasion)
Klf10	0.852841	0.00381835	0.276699	0.165214	early interface (EPC invasion)
Dusp14	1.30204	0.003829	0.165049	0.0686034	early interface (EPC invasion)
Ereg	5.42288	0.0038632	0.0582524	0.00141527	early interface (EPC invasion)
Mapk1	0.590784	0.00386033	0.485437	0.364618	early interface (EPC invasion)
Mmd	1.06988	0.00396648	0.208738	0.121713	early interface (EPC invasion)
Nectin1	0.779644	0.00407905	0.325243	0.217654	early interface (EPC invasion)
Ice1	1.10624	0.0041019	0.208738	0.114413	early interface (EPC invasion)
Tnfrsf1b	0.806799	0.00436194	0.305825	0.210056	early interface (EPC invasion)
St14	3.37004	0.00437608	0.0679612	0.00670391	early interface (EPC invasion)
Igsf6	2.79596	0.00442776	0.0776699	0.0143762	early interface (EPC invasion)
Mindy2	1.01479	0.00456409	0.228155	0.139143	early interface (EPC invasion)
Ccl2	2.79128	0.00461466	0.0873786	0.0178771	early interface (EPC invasion)
Ceacam10	0.681109	0.00461466	0.402913	0.29311	early interface (EPC invasion)
Arfgap3	0.748091	0.00474862	0.330097	0.225251	early interface (EPC invasion)
Cerk	0.70926	0.00481185	0.354369	0.238212	early interface (EPC invasion)
Erbin	0.705738	0.00488371	0.368932	0.26473	early interface (EPC invasion)
Nrn1	1.57913	0.00489728	0.126214	0.0502048	early interface (EPC invasion)
Kctd10	0.564472	0.00491346	0.5	0.392179	early interface (EPC invasion)
Ccdc186	1.09979	0.00493023	0.199029	0.109199	early interface (EPC invasion)
Itpripl2	1.15771	0.00498946	0.179612	0.0770205	early interface (EPC invasion)
Gal3st2	4.55852	0.00501215	0.0582524	0.00238361	early interface (EPC invasion)
Slc31a2	0.647826	0.00500992	0.402913	0.290652	early interface (EPC invasion)
Osbpl9	0.6216	0.00505923	0.436893	0.328194	early interface (EPC invasion)
Eea1	0.922284	0.00508864	0.23301	0.120298	early interface (EPC invasion)
Ppp1r11	0.578688	0.0050891	0.470874	0.35121	early interface (EPC invasion)
Ginm1	0.799399	0.0050937	0.296117	0.204693	early interface (EPC invasion)
Lasp1	0.654431	0.00509009	0.407767	0.28067	early interface (EPC invasion)
Mthfsl	1.08892	0.00530132	0.18932	0.10108	early interface (EPC invasion)
Ly96	0.954034	0.00533138	0.228155	0.126778	early interface (EPC invasion)
Icam1	0.712382	0.00537767	0.364078	0.265698	early interface (EPC invasion)
Hpgds	2.76147	0.00548296	0.0776699	0.015419	early interface (EPC invasion)
Sgpl1	0.602126	0.00553537	0.446602	0.32581	early interface (EPC invasion)
Vegfa	0.903872	0.00554367	0.271845	0.190168	early interface (EPC invasion)
Arhgef28	1.93546	0.00575669	0.0970874	0.0284544	early interface (EPC invasion)
D17Wsu92e	0.689136	0.00579262	0.368932	0.269497	early interface (EPC invasion)
Rassf1	1.21576	0.00595066	0.169903	0.086108	early interface (EPC invasion)
Pdlim5	0.685883	0.00596282	0.368932	0.26689	early interface (EPC invasion)
Lama3	3.08532	0.00598091	0.0728155	0.00998138	early interface (EPC invasion)
Baiap2l1	1.87221	0.00605138	0.101942	0.0330726	early interface (EPC invasion)
Tollip	0.808772	0.00605048	0.281553	0.182123	early interface (EPC invasion)
Wwc1	1.65374	0.00612809	0.121359	0.049013	early interface (EPC invasion)
Yod1	2.02912	0.00613389	0.092233	0.0306145	early interface (EPC invasion)
Hnf1b	4.67531	0.00615739	0.0582524	0.00297952	early interface (EPC invasion)
Mapre3	1.12629	0.00620341	0.179612	0.0969832	early interface (EPC invasion)
9330111N05Rik	1.45211	0.00621748	0.121359	0.0449907	early interface (EPC invasion)
Prl2a1	1.25863	0.00622175	0.165049	0.0671136	early interface (EPC invasion)
Tmem9b	0.635392	0.00626965	0.412621	0.304358	early interface (EPC invasion)
Rusc2	0.91739	0.00635758	0.237864	0.141229	early interface (EPC invasion)
Hif1a	0.588599	0.00637297	0.485437	0.406406	early interface (EPC invasion)
Vldlr	0.587006	0.00643186	0.475728	0.359553	early interface (EPC invasion)
Plk2	1.2869	0.00646392	0.150485	0.0685289	early interface (EPC invasion)
Specc1	1.12879	0.00655223	0.169903	0.080149	early interface (EPC invasion)
Swap70	0.666633	0.00656161	0.364078	0.247821	early interface (EPC invasion)
Zc3hav1	0.859324	0.00659197	0.262136	0.164916	early interface (EPC invasion)
Fdft1	1.08399	0.00674344	0.18932	0.0988454	early interface (EPC invasion)
Irf1	1.17896	0.00682592	0.165049	0.0776909	early interface (EPC invasion)
Rnf149	0.818422	0.00684621	0.276699	0.174302	early interface (EPC invasion)
Gm19531	3.78647	0.00691789	0.0631068	0.00506518	early interface (EPC invasion)
Adipor2	0.639753	0.00704748	0.393204	0.291546	early interface (EPC invasion)
Mecom	2.06817	0.00719864	0.092233	0.0286778	early interface (EPC invasion)
Zmynd8	0.844275	0.00729444	0.262136	0.175568	early interface (EPC invasion)
Fer	1.19057	0.00737641	0.165049	0.0846183	early interface (EPC invasion)
Ulk1	1.28892	0.00737815	0.145631	0.0672626	early interface (EPC invasion)
Khdrbs3	1.00963	0.00740717	0.208738	0.121788	early interface (EPC invasion)
Dock5	0.869097	0.00754623	0.252427	0.166034	early interface (EPC invasion)
Tuba4a	1.03831	0.00777003	0.18932	0.0959404	early interface (EPC invasion)
Hmgcr	0.814968	0.00794476	0.262136	0.160298	early interface (EPC invasion)
Mreg	2.29931	0.0079862	0.0776699	0.0154935	early interface (EPC invasion)
Ttc39b	1.01459	0.0082334	0.194175	0.107412	early interface (EPC invasion)
Rnf182	1.04739	0.00824961	0.184466	0.0946741	early interface (EPC invasion)
Rdh11	1.2728	0.00825606	0.140777	0.0581006	early interface (EPC invasion)
Asl	1.2276	0.00825643	0.150485	0.0728492	early interface (EPC invasion)
Uhrf1bp1l	0.842619	0.00847566	0.252427	0.155084	early interface (EPC invasion)
Slc7a8	0.650984	0.00857554	0.359223	0.249236	early interface (EPC invasion)
Tpd52	0.969167	0.00867786	0.203883	0.117914	early interface (EPC invasion)
Sgsm1	1.78356	0.00881642	0.0970874	0.0291248	early interface (EPC invasion)
Myo1d	0.817536	0.00884004	0.26699	0.183166	early interface (EPC invasion)
Stk25	0.683175	0.00886183	0.334951	0.237095	early interface (EPC invasion)
Havcr1	2.11888	0.00904665	0.0825243	0.0198138	early interface (EPC invasion)
Rnf19a	0.739078	0.00909444	0.300971	0.201564	early interface (EPC invasion)
Elf3	2.15472	0.00913284	0.0873786	0.0256238	early interface (EPC invasion)
Mapk6	0.824147	0.00913284	0.252427	0.161117	early interface (EPC invasion)
Ccl7	2.00615	0.00915079	0.101942	0.0327002	early interface (EPC invasion)
Fam214a	1.37709	0.00920285	0.131068	0.0658473	early interface (EPC invasion)
Rab21	0.529875	0.00933021	0.490291	0.381601	early interface (EPC invasion)
Zfp775	1.70901	0.00942293	0.0970874	0.0294227	early interface (EPC invasion)
Rbms2	0.620988	0.00941968	0.373786	0.267933	early interface (EPC invasion)
Calm4	0.754175	0.00942293	0.305825	0.21676	early interface (EPC invasion)
Hyal1	2.40115	0.00947943	0.0728155	0.0154935	early interface (EPC invasion)
Ptrh1	0.819438	0.00960285	0.262136	0.168045	early interface (EPC invasion)
Bid	1.43298	0.0098037	0.121359	0.0498324	early interface (EPC invasion)
Fam213a	0.835736	0.00985277	0.271845	0.19568	early interface (EPC invasion)
Ppp1r3b	1.68136	0.00992966	0.0970874	0.0338175	early interface (EPC invasion)

## Sheet: Table S9
Table S9: Metascape pathway analysis of top 100 genes significantly highly expressed at the early interface (P-TGC invasion) and early interface (EPC invasion).
GroupID	Category	Term	Description	LogP	Log(q-value)	Genes	Symbols	Subregion
1_Summary	KEGG Pathway	mmu04142	Lysosome - Mus musculus (house mouse)	-6.63974	-2.62	12512,12514,13030,13038,13039,14667,19156,242341,20193,20201,22187,12709,67092,11535,13070,78925,13819,232345,18787,13529,11492,104725,217837	Cd63,Cd68,Ctsb,Ctsk,Ctsl,Gm2a,Psap,Atp6v0d2,S100a1,S100a8,Ubb,Ckb,Gatm,Adm,Cyp11a1,Srd5a1,Epas1,A2m,Serpine1,Prl8a2,Adam19,Sptssa,Itpk1	early interface (P-TGC invasion)
2_Summary	GO Biological Processes	GO:0052547	regulation of peptidase activity	-6.58629	-2.62	12954,12955,13014,13030,13038,13039,18787,20201,20706,21788,51800,214639,232345,13024,16178,22187,11770	Cryaa,Cryab,Cstb,Ctsb,Ctsk,Ctsl,Serpine1,S100a8,Serpinb9b,Tfpi,Bok,4930486L24Rik,A2m,Ctla2a,Il1r2,Ubb,Fabp4	early interface (P-TGC invasion)
3_Summary	Reactome Gene Sets	R-MMU-6798695	Neutrophil degranulation	-5.24208	-1.577	11717,12512,12514,13014,13030,14667,16592,19156,20201,68682,72269,100503605	Ampd3,Cd63,Cd68,Cstb,Ctsb,Gm2a,Fabp5,Psap,S100a8,Slc44a2,Cda,Hbb-bs	early interface (P-TGC invasion)
4_Summary	Reactome Gene Sets	R-MMU-8953897	Cellular responses to stimuli	-4.39112	-1.132	12955,13819,14778,17748,17750,22166,22187,80888,242341,100503605,20201,24059	Cryab,Epas1,Gpx3,Mt1,Mt2,Txn1,Ubb,Hspb8,Atp6v0d2,Hbb-bs,S100a8,Slco2a1	early interface (P-TGC invasion)
5_Summary	GO Biological Processes	GO:0050801	monoatomic ion homeostasis	-4.38894	-1.132	11535,12176,12562,12709,13819,14325,17748,17750,20393,51800,242341,76507,11770,12954,12955,13070,22166,67092,14411	Adm,Bnip3,Cdh5,Ckb,Epas1,Ftl1,Mt1,Mt2,Sgk1,Bok,Atp6v0d2,Aoc1,Fabp4,Cryaa,Cryab,Cyp11a1,Txn1,Gatm,Slc6a12	early interface (P-TGC invasion)
6_Summary	GO Biological Processes	GO:0050873	brown fat cell differentiation	-4.31997	-1.132	11770,11861,12176,71660	Fabp4,Arl4a,Bnip3,Rarres2	early interface (P-TGC invasion)
7_Summary	Reactome Gene Sets	R-MMU-15869	Metabolism of nucleotides	-4.10269	-1.039	11717,20135,22166,56045,72269,13039,14667,19156	Ampd3,Rrm2,Txn1,Samhd1,Cda,Ctsl,Gm2a,Psap	early interface (P-TGC invasion)
8_Summary	KEGG Pathway	mmu04610	Complement and coagulation cascades - Mus musculus (house mouse)	-4.10269	-1.039	17174,18787,19124,21788,232345,11601,12562,13024,14609,20706,56045,11535,13529	Masp1,Serpine1,Procr,Tfpi,A2m,Angpt2,Cdh5,Ctla2a,Gja1,Serpinb9b,Samhd1,Adm,Prl8a2	early interface (P-TGC invasion)
9_Summary	Reactome Gene Sets	R-MMU-109582	Hemostasis	-4.00328	-0.991	11601,12512,19073,19124,19156,21788,66066,71660,217837,232345	Angpt2,Cd63,Srgn,Procr,Psap,Tfpi,Gng11,Rarres2,Itpk1,A2m	early interface (P-TGC invasion)
10_Summary	GO Biological Processes	GO:0120162	positive regulation of cold-induced thermogenesis	-3.95459	-0.966	11770,13819,14609,16592,67092,14411,19156,24059,13167	Fabp4,Epas1,Gja1,Fabp5,Gatm,Slc6a12,Psap,Slco2a1,Dbi	early interface (P-TGC invasion)
11_Summary	GO Biological Processes	GO:2001235	positive regulation of apoptotic signaling pathway	-3.76527	-0.856	13038,13039,20201,22187,51800,214639,16854,18787,12176,11535	Ctsk,Ctsl,S100a8,Ubb,Bok,4930486L24Rik,Lgals3,Serpine1,Bnip3,Adm	early interface (P-TGC invasion)
12_Summary	GO Biological Processes	GO:0051651	maintenance of location in cell	-3.76154	-0.856	14325,14609,14667,19073,22166,12978,18383	Ftl1,Gja1,Gm2a,Srgn,Txn1,Csf1r,Tnfrsf11b	early interface (P-TGC invasion)
13_Summary	GO Biological Processes	GO:0045766	positive regulation of angiogenesis	-3.6859	-0.82	11535,11601,12562,16854,18787,20193,12978,71660,13167,12512,14609,20393,17174,94185,224796	Adm,Angpt2,Cdh5,Lgals3,Serpine1,S100a1,Csf1r,Rarres2,Dbi,Cd63,Gja1,Sgk1,Masp1,Tnfrsf21,Clic5	early interface (P-TGC invasion)
14_Summary	GO Biological Processes	GO:0010955	negative regulation of protein processing	-3.48179	-0.75	13024,16178,18787	Ctla2a,Il1r2,Serpine1	early interface (P-TGC invasion)
15_Summary	WikiPathways	WP374	Prostaglandin synthesis and regulation	-3.4375	-0.75	13070,20200,22287	Cyp11a1,S100a6,Scgb1a1	early interface (P-TGC invasion)
16_Summary	GO Biological Processes	GO:0001666	response to hypoxia	-3.35157	-0.686	12176,12954,12955,13529,13685,13819,13070,22166,14778,14609	Bnip3,Cryaa,Cryab,Prl8a2,Eif4ebp1,Epas1,Cyp11a1,Txn1,Gpx3,Gja1	early interface (P-TGC invasion)
17_Summary	GO Biological Processes	GO:0002683	negative regulation of immune system process	-3.06098	-0.455	12514,16854,17174,18383,20706,22287,56045,94185,232345	Cd68,Lgals3,Masp1,Tnfrsf11b,Serpinb9b,Scgb1a1,Samhd1,Tnfrsf21,A2m	early interface (P-TGC invasion)
18_Summary	Reactome Gene Sets	R-MMU-556833	Metabolism of lipids	-2.75041	-0.268	11770,13070,13167,14667,16592,19156,68682,78925,104725,224796	Fabp4,Cyp11a1,Dbi,Gm2a,Fabp5,Psap,Slc44a2,Srd5a1,Sptssa,Clic5	early interface (P-TGC invasion)
19_Summary	KEGG Pathway	mmu00330	Arginine and proline metabolism - Mus musculus (house mouse)	-2.68667	-0.222	12709,67092,76507	Ckb,Gatm,Aoc1	early interface (P-TGC invasion)
20_Summary	GO Biological Processes	GO:0031099	regeneration	-2.6556	-0.222	11535,14609,16880,66175	Adm,Gja1,Lifr,Mustn1	early interface (P-TGC invasion)
1_Summary	GO Biological Processes	GO:0019835	cytolysis	-7.49432	-3.225	14940,14941,14942,14943,14944	Gzmc,Gzmd,Gzme,Gzmf,Gzmg	early interface (EPC invasion)
2_Summary	GO Biological Processes	GO:0044057	regulation of system process	-6.23699	-2.269	13138,13819,14182,14609,15111,16323,19225,20287,20750,22264,30937,74155,74318,94185,109552,18552,12562	Dag1,Epas1,Fgfr1,Gja1,Hand2,Inhba,Ptgs2,Sct,Spp1,Prap1,Lmcd1,Errfi1,Hopx,Tnfrsf21,Sri,Pcsk5,Cdh5	early interface (EPC invasion)
3_Summary	WikiPathways	WP2573	Primary focal segmental glomerulosclerosis (FSGS)	-5.95792	-2.166	13138,14107,16410,16416,17886,22352,12978,14609,15111,20750,13038,14182,11520,69573,22264,14225,11492,69700,67916,16323,16854,109552,13819,67268,12562,16178	Dag1,Fat1,Itgav,Itgb3,Myh9,Vim,Csf1r,Gja1,Hand2,Spp1,Ctsk,Fgfr1,Plin2,Hilpda,Prap1,Fkbp1a,Adam19,Col22a1,Plpp3,Inhba,Lgals3,Sri,Epas1,Myl12a,Cdh5,Il1r2	early interface (EPC invasion)
4_Summary	GO Biological Processes	GO:0050873	brown fat cell differentiation	-5.79094	-2.124	11770,12176,19225,71660,231507,13819,14609	Fabp4,Bnip3,Ptgs2,Rarres2,Plac8,Epas1,Gja1	early interface (EPC invasion)
5_Summary	GO Biological Processes	GO:0050729	positive regulation of inflammatory response	-5.0899	-1.599	11770,12978,14182,16852,18787,19225,20201,12562,13024,14598,14609,56045,71660	Fabp4,Csf1r,Fgfr1,Lgals1,Serpine1,Ptgs2,S100a8,Cdh5,Ctla2a,Ggt1,Gja1,Samhd1,Rarres2	early interface (EPC invasion)
6_Summary	GO Biological Processes	GO:0001944	vasculature development	-4.5398	-1.225	12562,13819,14182,14609,15111,16410,17886,18552,18787,19225,67916,74155,12978,16416,16854,71660,12954	Cdh5,Epas1,Fgfr1,Gja1,Hand2,Itgav,Myh9,Pcsk5,Serpine1,Ptgs2,Plpp3,Errfi1,Csf1r,Itgb3,Lgals3,Rarres2,Cryaa	early interface (EPC invasion)
7_Summary	GO Biological Processes	GO:0071675	regulation of mononuclear cell migration	-4.45515	-1.211	12978,16416,16854,17965,18787,71660,12562,15111,14182,74155	Csf1r,Itgb3,Lgals3,Nbl1,Serpine1,Rarres2,Cdh5,Hand2,Fgfr1,Errfi1	early interface (EPC invasion)
8_Summary	GO Biological Processes	GO:0002088	lens development in camera-type eye	-4.34996	-1.16	12954,12955,14107,14609,22352,14182,14972,15111,16323,17342,19156,13819,18787,54338,74318,231507,269424	Cryaa,Cryab,Fat1,Gja1,Vim,Fgfr1,H2-K1,Hand2,Inhba,Mitf,Psap,Epas1,Serpine1,Slc23a2,Hopx,Plac8,Jade1	early interface (EPC invasion)
9_Summary	GO Biological Processes	GO:0001666	response to hypoxia	-4.18741	-1.032	12176,12954,12955,13529,13819,18655,70186,20287,94185,99526	Bnip3,Cryaa,Cryab,Prl8a2,Epas1,Pgk1,Fam162a,Sct,Tnfrsf21,Usp53	early interface (EPC invasion)
10_Summary	GO Biological Processes	GO:0052547	regulation of peptidase activity	-4.11758	-1.024	12954,12955,13014,13038,18787,19225,20201,21788,70186,214639,13024,16178,17886,15111,12176,56349,11770,14182,16410,76507,22223,74155,13819	Cryaa,Cryab,Cstb,Ctsk,Serpine1,Ptgs2,S100a8,Tfpi,Fam162a,4930486L24Rik,Ctla2a,Il1r2,Myh9,Hand2,Bnip3,Net1,Fabp4,Fgfr1,Itgav,Aoc1,Uchl1,Errfi1,Epas1	early interface (EPC invasion)
11_Summary	WikiPathways	WP113	TGF-beta signaling pathway	-3.96268	-0.972	14225,16323,18787,20750,22352,74155,13038,14182,16410,16854,19225,20201,214639,15111,12978	Fkbp1a,Inhba,Serpine1,Spp1,Vim,Errfi1,Ctsk,Fgfr1,Itgav,Lgals3,Ptgs2,S100a8,4930486L24Rik,Hand2,Csf1r	early interface (EPC invasion)
12_Summary	GO Biological Processes	GO:0010810	regulation of cell-substrate adhesion	-3.94046	-0.972	13138,16416,16852,17886,18552,18787,20750,11492,16410,67916	Dag1,Itgb3,Lgals1,Myh9,Pcsk5,Serpine1,Spp1,Adam19,Itgav,Plpp3	early interface (EPC invasion)
13_Summary	Reactome Gene Sets	R-MMU-6798695	Neutrophil degranulation	-3.72279	-0.898	11717,13014,14667,14972,16410,19156,20201,20409,106572,231507	Ampd3,Cstb,Gm2a,H2-K1,Itgav,Psap,S100a8,Ostf1,Rab31,Plac8	early interface (EPC invasion)
14_Summary	GO Biological Processes	GO:0010817	regulation of hormone levels	-3.70419	-0.898	13038,14182,14609,16323,17886,18552,20287,20750,78925,109552,227737,13529,16854,20201,16410,18787,19156,19225,106572	Ctsk,Fgfr1,Gja1,Inhba,Myh9,Pcsk5,Sct,Spp1,Srd5a1,Sri,Niban2,Prl8a2,Lgals3,S100a8,Itgav,Serpine1,Psap,Ptgs2,Rab31	early interface (EPC invasion)
15_Summary	GO Biological Processes	GO:0061061	muscle structure development	-3.57926	-0.843	12955,13007,13138,13819,14225,15111,16852,17886,22223,234214	Cryab,Csrp1,Dag1,Epas1,Fkbp1a,Hand2,Lgals1,Myh9,Uchl1,Sorbs2	early interface (EPC invasion)
16_Summary	GO Biological Processes	GO:0051235	maintenance of location	-3.53045	-0.839	11520,14609,14667,17965,19073,109552,12978	Plin2,Gja1,Gm2a,Nbl1,Srgn,Sri,Csf1r	early interface (EPC invasion)
17_Summary	GO Biological Processes	GO:0021782	glial cell development	-3.46959	-0.833	12978,13138,17988,20201,22352,67916	Csf1r,Dag1,Ndrg1,S100a8,Vim,Plpp3	early interface (EPC invasion)
18_Summary	GO Biological Processes	GO:0010955	negative regulation of protein processing	-3.45898	-0.833	13024,16178,18787,17886	Ctla2a,Il1r2,Serpine1,Myh9	early interface (EPC invasion)
19_Summary	WikiPathways	WP447	Adipogenesis genes	-3.34678	-0.768	11520,11770,13819,16880,18787,14667,16323,19156,19225,17436	Plin2,Fabp4,Epas1,Lifr,Serpine1,Gm2a,Inhba,Psap,Ptgs2,Me1	early interface (EPC invasion)
20_Summary	Reactome Gene Sets	R-MMU-428157	Sphingolipid metabolism	-3.34673	-0.768	14667,19012,19156,67916,11770,14598,19225,69573,78925,11717,56045	Gm2a,Plpp1,Psap,Plpp3,Fabp4,Ggt1,Ptgs2,Hilpda,Srd5a1,Ampd3,Samhd1	early interface (EPC invasion)

## Sheet: Table S10
Table S10: Top50 target genes of Atf3 at E8.5.
Transcription factor	Targets	Score
Atf3	Cers6	19.7922
Atf3	Ccl7	12.296
Atf3	Gadd45g	11.3613
Atf3	Csrnp1	11.1396
Atf3	Junb	10.3546
Atf3	Hist1h2bc	9.7378
Atf3	Ifrd1	9.43626
Atf3	Ccl5	9.33238
Atf3	Pnrc1	7.96197
Atf3	Nudt18	7.7863
Atf3	Nfkbia	7.39197
Atf3	Erf	7.19702
Atf3	Ptgs2	7.09815
Atf3	Cxcl10	7.09027
Atf3	Vcl	7.00869
Atf3	Lmcd1	6.45781
Atf3	Tes	6.02164
Atf3	Laptm4b	5.87675
Atf3	Ccl2	5.42354
Atf3	Loxl2	5.34974
Atf3	Tradd	5.25197
Atf3	Mrap	5.16493
Atf3	Kmt2e	5.01422
Atf3	Tnfrsf21	4.8754
Atf3	Serpine1	4.83471
Atf3	Iffo2	4.68438
Atf3	Arpp19	4.6674
Atf3	Sdf4	4.42199
Atf3	Ier3	4.27377
Atf3	Gadd45b	4.18493
Atf3	Rars	3.86806
Atf3	Fam107b	3.76606
Atf3	Tead4	3.63605
Atf3	Pcsk5	3.57294
Atf3	Grhl1	3.47855
Atf3	Batf2	3.44155
Atf3	Traf1	3.42304
Atf3	Zc3h7a	3.35582
Atf3	Riok3	3.34845
Atf3	Cyb561	3.34158
Atf3	Wdr43	3.34147
Atf3	Rala	3.19968
Atf3	Mcl1	3.15048
Atf3	Mxd4	2.92611
Atf3	Plxdc2	2.87498
Atf3	Tjp2	2.86416
Atf3	Imp3	2.85623
Atf3	Tial1	2.75589
Atf3	Lgals3	2.74804
Atf3	Myh9	2.72145

[truncated: 7 more sheets: Table S11, Table S12, Table S13, Table S14, Table S15, Table S16, Table S17]
